# Supplementary material for: Concatenated Analysis Sheds Light on Early Metazoan Evolution and Fuels a Modern “Urmetazoon” Hypothesis
Source: PLoS Biol. 2009 Jan 27;7(1):e1000020. doi: 10.1371/journal.pbio.1000020 (PMC2631068; doi:10.1371/journal.pbio.1000020)
Supplement: Table S1 — (45 KB XLS) [file pbio.1000020.st001.xls]

## Sheet: Sheet1
Supplementary Table 1. Studies in the literatire addressing topologies in Figure 1
Authors	Year	Node addressed	Reference
Field et al.	1989	F	Field KG, Olsen GJ, Lane DJ, Giovannoni SJ, Ghiselin MT, et al. (1988) Molecular Phylogeny of the Animal Kingdom. Science 239: 748-753.
Valentine	1994	A	Valentine JW (1994) Late Precambrian bilaterians: grades and clades. Proc. Natl. Acad. Sci. USA 91(15):6751-6757.
Davidson et al.	1995	A	Davidson EH, Peterson KJ, Cameron RA (1995) Origin of bilaterian body plans: evolution of developmental regulatory mechanisms. Science 270: 1319-1325.
Valentine	1997	A	Valentine JW (1997) Cleavage patterns and the topology of the metazoan tree of life. Proc Natl Acad Sci U S A 94: 8001-8005.
Collins	1998	C	Collins AG (1998) Evaluating multiple alternative hypotheses for the origin of Bilateria: an analysis of 18S rRNA molecular evidence. Proc Natl Acad Sci U S A 95: 15458-15463.
Knoll and Carrol	1999	A	Knoll AH, Carroll SB (1999) Early animal evolution: emerging views from comparative biology and geology. Science 284: 2129-2137.
Dewel	2000	A	Dewel RA (2000) Colonial origin for Emetazoa: major morphological transitions and the origin of bilaterian complexity. J Morphol 243: 35-74.
Chen et al.	2000	A	Chen J, Oliveri P, Li CW, Zhou GQ, Gao F, Hagadorn JW, Peterson KJ, Davidson EH (2000) Precambrian animal diversity: Putative phosphatized embryos from the Doushantuo formation of China. Proc. Natl. Acad. Sci. USA 97(9):4457–4462.
Adoute et al.	2000	C	Adoutte, Balavoine, Lartillot, Lespinet, Prud’homme, (1998) The new animal phylogeny: Reliability and implications. Proc. Natl. Acad. Sci. USA 95(26):15458–15463.
Peterson and Davidson	2000	D	Peterson KJ, Davidson EH (2000) Regulatory evolution and the origin of the bilaterians. Proc Natl Acad Sci U S A 97: 4430-4433.
Peterson et al.	2000	A	Peterson KJ, Cameron RA, Davidson EH (2000) Bilaterian origins: significance of new experimental observations. Dev Biol 219: 1-17.
Collins and Valentine	2001	C	Collins AG, Valentine JW (2001) Defining phyla: evolutionary pathways to metazoan body plans. Evol Dev 3: 432-442.
Ferrier and Holland	2001	A	Ferrier DE, Holland PW (2001) Ancient origin of the Hox gene cluster. Nat Rev Genet 2: 33-38.
Groger and Schmid	2001	A	Groger H, Schmid V (2001) Larval development in Cnidaria: a connection to Bilateria? Genesis 29: 110-114.
Medina et al.	2001	A	Medina M, Collins AG, Silberman JD, Sogin ML (2001) Evaluating hypotheses of basal animal phylogeny using complete sequences of large and small subunit rRNA. Proc Natl Acad Sci U S A 98: 9707-9712.
Peterson and Ernisse	2001	D	Peterson KJ, Eernisse DJ (2001) Animal phylogeny and the ancestry of bilaterians: inferences from morphology and 18S rDNA gene sequences. Evol Dev 3: 170-205.
Erwin and Davidson	2002	A	Erwin DH, Davidson EH (2002) The last common bilaterian ancestor. Development 129: 3021-3032.
Extavour and Akam	2003	A	Extavour CG, Akam M (2003) Mechanisms of germ cell specification across the metazoans: epigenesis and preformation. Development 130: 5869-5884.
Finnerty	2003	A	Finnerty JR (2003) The origins of axial patterning in the metazoa: how old is bilateral symmetry? Int J Dev Biol 47: 523-529.
Finnerty et al.	2003	A	Finnerty JR, Paulson D, Burton P, Pang K, Martindale MQ (2003) Early evolution of a homeobox gene: the parahox gene Gsx in the Cnidaria and the Bilateria. Evol Dev 5: 331-345.
Rokas et al.	2003	A	Rokas A, King N, Finnerty J, Carroll SB (2003) Conflicting phylogenetic signals at the base of the metazoan tree. Evol Dev 5: 346-359.
Finnerty et al	2004	A	Finnerty JR, Paulson D, Burton P, Pang K, Martindale MQ (2003) Early evolution of a homeobox gene: The ParaHox gene Gsx in the Cnidaria and the Bilateria. Evol Dev. 5(4): 331-345.
Baguna and Riutort	2004	B	Baguna J, Riutort M (2004) The dawn of bilaterian animals: the case of acoelomorph flatworms. Bioessays 26: 1046-1057.
Cook et al.	2004	A	Cook CE, Jimenez E, Akam M, Salo E (2004) The Hox gene complement of acoel flatworms, a basal bilaterian clade. Evol Dev 6: 154-163.
Holland	2004	A	Holland P (2004) Developmental biology. The ups and downs of a sea anemone. Science 304: 1255-1256.
Hedges et al.	2004	A	Hedges SB, Blair JE, Venturi ML, Shoe JL (2004) A molecular timescale of eukaryote evolution and the rise of complex multicellular life. BMC Evolutionary Biology 4:2.
Malakov	2004	A	Malakhov VV (2004) [Origin of bilateral-symmetrical animals (Bilateria)]. Zh Obshch Biol 65: 371-388.
Wallberg et al.	2004	f but root Sponge	Wallberg A, Thollesson M, Farris JS, Jondelius U (2004) The phylogenetic position of the comb jellies (Ctenophora) and the importance of taxonomic sampling. Cladistics 20: 558-578.
Rieger et al.	2005	A	Rieger RM, Ladurner P, Hobmayer B (2005) A Clue to the Origin of the Bilateria? Science 307(5708):353-355.
Lavrov et al.	2005	F* no plAc	Lavrov DV, Forget L, Kelly M, Lang BF (2005) Mitochondrial genomes of two demosponges provide insights into an early stage of animal evolution. Mol Biol Evol 22: 1231-1239.
Lavrov and Lang	2005	A	Lavrov DV, Lang BF (2005) Poriferan mtDNA and animal phylogeny based on mitochondrial gene arrangements. Syst Biol 54: 651-659.
Santera et al.	2005	A	Sanetra M, Begemann G, Becker MB, Meyer A (2005) Conservation and co-option in developmental programmes: the importance of homology relationships. Front Zool 2: 15.
Technau et al.	2005	A	Technau U, Rudd S, Maxwell P, Gordon PM, Saina M, et al. (2005) Maintenance of ancestral complexity and non-metazoan genes in two basal cnidarians. Trends Genet 21: 633-639.
Embley and Martin	2006	A	Embley TM, Martin W (2006) Eukaryotic evolution, changes and challenges. Nature 440: 623-630.
Matus et al.	2006	A	Matus DQ, Pang K, Marlow H, Dunn CW, Thomsen GH, et al. (2006) Molecular evidence for deep evolutionary roots of bilaterality in animal development. Proc Natl Acad Sci U S A 103: 11195-11200.
Telford	2006	B	Telford MJ (2002) Animal phylogeny. Current Biology 16(23):R981-985
Baurain et al.	2007	A	Baurain D, Brinkmann H, Philippe H (2007) Lack of resolution in the animal phylogeny: closely spaced cladogeneses or undetected systematic errors? Mol Biol Evol 24: 6-9.
Erpenbeck et al.	2007	f	Erpenbeck D, Voigt O, Adamski M, Adamska M, Hooper JN, et al. (2007) Mitochondrial diversity of early-branching metazoa is revealed by the complete mt genome of a haplosclerid demosponge. Mol Biol Evol 24: 19-22.
Extavour	2007	A	Extavour CGM (2007) Evolution of the bilaterian germ line: lineage origin and modulation of specification mechanisms. Integrative and Comparative Biology 47: 770-785.
Gerlach et al.	2007	c	Gerlach D, Wolf M, Dandekar T, Muller T, Pokorny A, et al. (2007) Deep metazoan phylogeny. In Silico Biol 7: 151-154.
Jacobs et al.	2007	A	Jacobs DK, Nakanishi N, Yuan D, Camara A, Nichols SA, et al. (2007) Evolution of sensory structures in basal metazoa. Integrative and Comparative Biology 47: 712-723.
Koizumi	2007	A	Koizumi O (2007) Nerve ring of the hypostome in hydra: is it an origin of the central nervous system of bilaterian animals? Brain Behav Evol 69: 151-159.
Lartillot et al.	2007	A	Lartillot N, Brinkmann H, Philippe H (2007) Suppression of long-branch attraction artefacts in the animal phylogeny using a site-heterogeneous model. BMC Evol Biol 7 Suppl 1: S4.
Ogishima and Tanaka	2007	A	Ogishima S, Tanaka H (2007) Missing link in the evolution of Hox clusters. Gene 387: 21-30.
Peterson and Sperling	2007	A	Peterson KJ, Sperling EA (2007) Poriferan ANTP genes: primitively simple or secondarily reduced? Evol Dev 9: 405-408.
Plachetzki et al.	2007	A	Plachetzki DC, Degnan BM, Oakley TH (2007) The origins of novel protein interactions during animal opsin evolution. PLoS ONE 2: e1054.
Ryan and Baxevenis	2007	A	Ryan JF, Baxevanis AD (2007) Hox, Wnt, and the evolution of the primary body axis: insights from the early-divergent phyla. Biol Direct 2: 37.
Signorovitch et al.	2007	f	Signorovitch AY, Buss LW, Dellaporta SL (2007) Comparative genomics of large mitochondria in placozoans. PLoS Genet 3: e13.
ToL website	2008	A	http://tolweb.org/Animals/2374
Dunn et al.	2008	E	Dunn CW, Hejnol A, Matus DQ, Pang K, Browne WE, et al. (2008) Broad phylogenomic sampling improves resolution of the animal tree of life. Nature 452: 745-749.
Nielsen	2008	d	Nielsen C (2008) Six major steps in animal evolution: are we derived sponge larvae? Evolution & Development 10: 241-257.
Ruiz-Trillo et al.	2008	c	Ruiz-Trillo I, Roger AJ, Burger G, Gray MW, Lang BF (2008) A phylogenomic investigation into the origin of metazoa. Molecular Biology and Evolution 25: 664-672.
Srivastava et al.	2008	b	Srivastava M, Begovic E, Chapman J, Putnam NH, Hellsten U, et al. (2008) The Trichoplax genome and the nature of placozoans. Nature 454: 955-960.
