# Supplementary material for: Concatenated Analysis Sheds Light on Early Metazoan Evolution and Fuels a Modern “Urmetazoon” Hypothesis
Source: PLoS Biol. 2009 Jan 27;7(1):e1000020. doi: 10.1371/journal.pbio.1000020 (PMC2631068; doi:10.1371/journal.pbio.1000020)
Supplement: Table S2 — (47 KB XLS) [file pbio.1000020.st002.xls]

## Sheet: 73-taxa
Supplementary Table 2. Genbank accession numbers used in this study.
	examplars used for hybrid sequences in 24 taxa matrix	exemplar used in Dunn et al.	18S	28S	5.8S	ACT	BRA	BTU	CDC42	DCR	EF1A	HSP70-8	ATP1a	PAX	RAN	RPS2	RPOIII	EIF2	mt genome	bp143	bp156	bp169	bp174	bp179	bp184	bp186	bp193	bp199	bp200	bp211	bp213	bp225	bp232	bp233	bp235	bp242	bp243
Trichoplax adhaerens			AY652578	AY652583	AY652535	XP_002112714	CAD70269	FJ387017	FJ387001	XP_002108012	CAD70273	FJ387002	FJ387004	AAY68376	FJ387005	FJ387006	FJ387007	FJ387008	NC_008151	XP_002117025	XP_002110205	XP_002109942	XP_002118301	XP_002109185	XP_002108089	XP_002117056	XP_002108712	XP_002111084	XP_002108894	XP_002109240	XP_002108622	XP_002114050	XP_002108947	XP_002108420	XP_002109491	XP_002107880	XP_002118295
Demospongiae	Suberites, Axinella, Ephydatia, Geodia	Suberites domuncula	AJ627184	AJ620113		ABB29650	CAD66614	CAD79598	ABD65425		CAE45763	ABB29640	ABB29664	BAA36346		ABB29648	ABB29656	ABB29637	NC_006990	D	D	D	D	D	D	D	D	D	D	D	D	D	D	D	D	D	D
Calcarea	Leucosolenia, Sycon, Clathrina		AJ622898	AY026372	AJ622898	ABB29677		AAP49558	ABB29665		AAZ30661	ABB29670	ABB29688		ABB29666	ABB29676	ABB29684	ABB29667	AF362006
Hexactinellida	Aphrocallistes, Rhabdocalyptus, Oopsacas		AM886406	AY026379	AJ633901	ABB29700	AAU95753	AAP49560	ABB29689		AAP49569	ABB29693	ABB29713		ABB29690	ABB29699	ABB29707	ABB29691	NC_009627	D	D	D	D	D	D	D	D	D	D	D	D	D	D	D	D	D	D
Hydrozoa	Hydra, Hydractinia, Obelia	Hydra magnipapillata	DQ683368	AY026371		AAA29205	AAR12191	AAX47550	CAA55332		CAA92323	DQ286045	AAU93957	CAA75669	DN604252		DT620045	DN814082	AAF27982, AAF27981, AAF27980, AAT00199, EF059927, EF059941, AY530429, AF100773, ABK58278
Cubozoa	Carybdea, Tripedalia,Chironex		AF358108	AY920787	CFU65477								FJ386998	AAQ17211		FJ386999		FJ387000	AF360118
Scyphozoa	Aurelia, Chrysaora		EU272604	EU272547	EU332745	AAN85104		AAP49562			AAP49571	AY836653		AAB58294	AAX09921				NC_008446
Anthozoa	Nematostella, Aiptasia, Metridium, Zoopilus, Pocillopora	Nematostella vectensis	AF254382	AY345871	EU149858	AAG61116	AAO27886	AAP49561	AAQ23388		BAD02195	AB201749	AAU93961	AAP88434	DY581467		DV081393	BAD02195	NC_008164	D	D	D	D	D	D	D	D	D	D	D	D	D	D	D	D	D	D
Ctenophora	Pleurobrachia, Mnemiopsis, Beroe	Mnemiopsis leydii	AF293678	AY026373	AB377608	AAN85103	ABL68078	AAP49563			BAA08662	AAC05357	AAP51224	AAO45633					AF362019, AF362008,AAK27370, AAK27370	D	D	D	D	D	D	D	D	D	D	D	D	D	D	D	D	D	D
Mammalia	Homo, Mus	Homo sapiens	X03205	NR_003287	NR_003285	NP_033736	NP_033335	NP_666228	NP_033991		NP_034236	NP_112442	NP_659170	NP_038655	NP_033417	XP_620794	NP_081699	XP_001481179	NC_005089	D	D	D	D	D	D	D	D	D	D	D	D	D	D	D	D	D	D
Drosophila melanogaster		Drosophila melanogaster	M21017	M21017	U20145	NP_523625	NP_524031	NP_523795	NP_476950		NP_477375	NP_524356	NP_996248	NP_524638	NP_651969	NP_476874	NP_523706	NP_731994	NC_001709	D	D	D	D	D	D	D	D	D	D	D	D	D	D	D	D	D	D
Echinodermata	Strongylocentrotus	Strongylocentrotus purpuratus	D14365	AF212171		NP_999634	XP_782140	XP_791790	XP_780276		XP_001176381	XP_802129	XP_795226	NP_999759	XP_786730	XP_781777	XP_001184185	XP_001178408	NC_001453	D	D	D	D	D	D	D	D	D	D	D	D	D	D	D	D	D	D
Choanoflagellata	Monosiga	Monosiga ovata	AF174375	AY026374		XP_001747496		XP_001743437	ABB29714		AAK27413	AAG45150	XP_001742517		XP_001749950	XP_001745849	ABB29733	XP_001747009	NC_004309
Cryptococcus neoformans		Cryptococcus neoformans	BR000310	BR000310	BR000310	XP_566845		XP_569650	XP_571459		XP_568462	XP_569545	XP_566813		XP_571000	XP_571691	XP_572718	XP_570286	NC_004336	D	D	D	D	D	D	D	D	D	D	D	D	D	D	D	D	D	D
Saccharomyces cerevisae		Saccharomyces	Z73326	AY048154	FM177899	NP_116614		NP_116616	NP_013330		NP_009676	NP_009396	NP_011348		NP_013396	NP_011392	NP_014850	NP_010942	NC_001224	D	D	D	D	D	D	D	D	D	D	D	D	D	D	D	D	D	D
Tetrahymena thermophila			X56165	X54512	EF608219	XP_001016672		XP_001023006			XP_001032213	XP_001030820			XP_001019989	XP_001014441	XP_001022929		NC_003029
Trypanosoma brucei			AF416562	AC008031	Tb927.3.3448	XP_828467		XP_001218933			XP_828111	XP_845695			XP_828678	XP_827949	XP_822531
Dictyostelium discoideum		Dictyostelium	NW_001852778	NW_001852778	NW_001852778	XP_643865		XP_646162	XP_642196		XP_645839	XP_646617	XP_647420		XP_635125	XP_628967	XP_636731	XP_641922	NC_000895	D	D	D	D	D	D	D	D	D	D	D	D	D	D	D	D	D	D
Acanthoscurria gomesiana
Acropora millepora			AF038032		AF228239
Amoebidium parasiticum			Y19155	DQ273802					DQ273802	DQ273802
Anoplodactylus eroticus
Aplysia californica			AY039804	AY026366				AAP13560	AY026366	AY026366	ABK80814				ABS87394				NC_005827
Argopecten irradians									AY145391	AY145391									NC_009687
Asterina pectinifera			AB084551								AAT06175
Biomphalaria glabrata			U65224	AF435694	AY030377				AF435694	AF435694	AF435694
Boophilus microplus			AF018656	AF200189	U97715				AF200189	AF200189	AF200189
Branchiostoma floridae			M97571	AF061796					AF061796	AF061796	BAB63216				ABU49827				NC_000834
Capitella sp			U67323	AY364863					AY364863	AY364863	BAA25735
Capsaspora owczarzaki			AY363957		AY363957
Carcinoscorpius rotundicauda			U91491								ABD67497
Carcinus maenas			DQ079757	DQ079782					DQ079782	DQ079782	DQ079782								DQ079782
Carinoma mutabilis				AJ436887					AJ436887	AJ436887	AJ436887
Cerebratulus lacteus			AY145368	AY145396					AY145396	AY145396	ABI13285
Chaetoderma nitidulum			AY340425
Chaetopleura apiculata			AY145370	AY145398					AY145398	AY145398	AAC03161
Chaetopterus sp											AAT06176
Ciona intestinalis																			NC_004447
Crassostrea virginica			L78851	AY145400	EU072460				AY145400	AY145400	AY145400								NC_007175
Cyanea capillata					U65481
Daphnia magna			AM490278	AF532883					AF532883	AF532883	AF532883								NC_000844
Dugesia japonica			AF013153	DQ665966						DQ665966
Echinococcus granulosus			U27015		AY185194			ACF49481			BAF63675				ACB70418				NC_008075
Echinoderes horni
Euperipatoides kanangrensis
Euprymna scolopes
Fenneropenaeus chinensis																			NC_009679
Gallus gallus
Haementeria depressa
Hydractinia echinata			AY920763
Hypsibius dujardini
Lumbricus rubellus			Z83753
Macrostomum lignano																			NC_001673
Mertensiid sp			AF293680
Mytilus galloprovincialis			L33452	AB103129					AB103129	AB103129	BAD35019								NC_006886
Paraplanocera sp
Phoronis vancouverensis			AY210450	AF342797	AF342797				AF342797		AF342797
Platynereis dumerilii			EF117897					ABB29610		AF342797									NC_000931
Priapulus caudatus			Z38009	AY210840	AY210840			ABB29632	AY210840	AY210840	AAT06193								NC_008557
Ptychodera flava			AF278681								AAT06192
Richtersius coronifer			DQ839604								AAQ88244
Saccoglossus kowalevskii			L28054	AF212175	AF212175				AF212175	AF212175	AAT06190
Schmidtea mediterranea				DQ665992	AF047854				DQ665992	DQ665992	DQ665992								NC_007438
Scutigera coleoptrata			AF173238	DQ222141	AY859601				DQ222141	DQ222141	AAC03156
Sphaeroforma arctica			Y16260								ABD67498								NC_005870
Spinochordodes tellinii			AF421773
Terebratalia transversa			AF025945	AF342802	AF342802					AF342802
Themiste lageniformis			AF519249						AF342802		ABI13290								NC_003086
Trichinella spiralis			U60231	AF342803	AF342803				AF342803	AF342803	AF342803								NC_002681
Turbanella ambronensis
Urechis caupo			AF119076	AF342804	AF342804				AF342804	AF342804	ABI13284								NC_006379
Xenoturbella bocki			AY291292								ABI99487								NC_008556
Xiphinema index			AY687997
	24 taxa analysis
	fill in from Dunn et al 2008
gene abbreviations:
18S	18S ribosomal RNA
28S	28S ribosomal RNA
5.8S	5.8S ribosomal RNA
ACT	actin
BRA	brachyury
BTU	beta tubulin
CDC42	cell division cycle 42
DCR	Dicer
EF1A	eukaryotic translation elongation factor 1 alpha
HSP70	Heat shock protein
ATP1a	Na+/K+ -ATPase alpha
PAX	paired box gene
RAN	RAN, member RAS oncogene family
RPS2	ribosomal protein S2
RPOIII	DNA directed RNA polymerase III
EIF2	translation initiation factor (eIF-2) gamma
