# Supplementary material for: Concatenated Analysis Sheds Light on Early Metazoan Evolution and Fuels a Modern “Urmetazoon” Hypothesis
Source: PLoS Biol. 2009 Jan 27;7(1):e1000020. doi: 10.1371/journal.pbio.1000020 (PMC2631068; doi:10.1371/journal.pbio.1000020)
Supplement: Table S4 — (1.70 MB TXT) [file pbio.1000020.st004.txt]

24-TAXA MATRIX:


#NEXUS 

Begin data;
	Dimensions ntax=24 nchar=17664;
	Format datatype=protein symbols="0123456789" gap=-;
	Matrix

Trichoplax_adhaerens          aaagattaagccatgcatgtaaactgcg-aatggctcattaaatcagttatcgtttccgtggtaattctagagctaatacatg---cgaaa--agt-cccgactgt-atttattagatcaaaaaccaattggtg-attcataa-taactt--atcgaatcgc-a----t-ggcc-ttgtgcc-ggcg-atgcttcattcaag-tttctgccct-atcaactttcgatggtaagg-tattggctta-ccatggtta-caacgggtaacggagaattagggttcgattcc--ggagagggagcctgagaaacggctaccacatccaagg-aaggcagcaggcgcgcaaattacccaatcc-gacacgg-ggaggtagtgac-aagaaataacgac---atctggcttcgtaatcggaatgagtacaatttaaatcctt----taacgagg-atccattggagggcaagtc-tggtgccagcag-ccgcggtaattccagctccaatagcgtatatt-aaagttg-ttgcagttaaaaagctcgtagttggatttcggtttactgtgaaaaaattagagtg--ttcaaa-gcaggcgcttgaat-acctgagcatggaataataaaataggac-tttggttctattttgttgg---ttt--tcggaa--ccgaagtaa-tgattaatagggaca-gttgggggcattcgcgtacttcatt-gtcagaggtgaaattcttggatttatgaaagacgaacaactgcgaaagcattt-gccaagaatg-ttttc-attaatcaagaacgaaagttagaggttcgaa-gacgatcagata-ccgt-tgtagttctaacca-taaacg-atgccgtctagggatcagtgggtgttttatgac-tccattggaacct--taagggaa----acca--aag-attttgggttccggggg-aagtatggt-tgcaaagctgaaacttaaaggaattgacggaaggg-caccaccaggagtggagcctgcggcttaatttgactcaacacggg-aaaactcaccaggtccagacatagtaaggattgacagattgatagctctttcttgattctatgggtggtggtgcatggccgttcttagttggtggagtgatttgtctggttaattccgttaacgaacgagaccctatcctactaaatagttacacttcttagagggac-aattggcgggccataacaggtctgtgatgcccttagatgttctgggc--gacgcgcgctacactgatgaagg-cagagaggcggctaa---tctttc-aaacttca--tcgtgctggggatagacccttgtaattattggtcttg-aacgaggaattcctagtaagcgcgagtcatcagctcgcgttgattacgtccctgccctttgtacacaccgccc--tgctactaccgattggatggtttagtg-aggtcttcggaagaag---ttgatcaaacttgatcatctagaggaagtaaaagtcgtaacaaggt------------------------------------------------aggattcccttagt-aacggcgagcgaagtgggaatagctcaa-g-cttaaaatctccgaagcttctaagttgcctggaacggcacg-t-----catagagggtgataaccccgtctttgagtcgggctgtttga--gagtgcagc-ctaaattgggt-ggtagactccatctaaagctaaatataga-cgcga-gaccgatagcgaacaagtaccgtgagggaaagatgaaaaga-actttgaaaagagagttaaa-tagtacgtgaaac-cgttaaaagggaaa--cgcatgtattcgacccgtcttg-aaacacggacc-aaggagtctaacatgtgcgcgagtcgtaggggagcg-tacctgttgggacccgaaagatggtgaactatgcctgaatagggtgaagccagaggaaactctggtggaagctcgtagcgatcctgac-gtgcaaatcggtcgtcaaat-ttgggtataggggcgaaagactaatcgaaccatctagtagctggttccctccgaagtttcccttaggatagctgggttttatcaggtaaagcgaatgattagaggccttagg-gttgaaacaaccttaacctattctcaaactttaaattggtaagaactcgggccatttttggtaagcagaactggcgatgcgggatgaaccgaacgttgagttaaggtgccaaagtcgac-g-ctcat--gagatcccac-aaaaggtgttagttggta--tagaca-gcaggacggtggccatggaagtcggaatccgctaaggagtgtgtaacaactcac--ctgccgaatcaactagccctgaaaatggatgcagatcttggtgg-tagtagca--aatattcaa------atg-------agaactttgaag-actgaagtggagaaaggttccatgtgaacagcagttggacatgggttagtcgatcctaaaacgcaaa-tgaactcggaga--cgcctgcggcagccc-taggaagagttatcttttctttttaacatgtctatca--ccctggaatcagattaactggagatag-ggttaccggcat-ggtaaagcagcacacttcttgtgctgt-----ctggtgcgctgtcgatggtccttgaaaatccgagggaaagagtaat---tttcatctccgatcgtactgataaccgcagcaggtctccaaggtgaacagcctctagtcgat-agaac-aatgtag---gtaagggaagtcggcaaaatagatccgtaacctcgggaaaaggattggctctaagggttgggtttgtcgggcagaactggaacggacaaggggaatccgactgtctaattaaaacatagcattgcgat-ggccagaaa--tgg-tgttgacgcaatgtgatttctgcccagtgctctgaatgtcaaagtgaagaaattcaaccaagcgcgggtaaacggcgggagtaactatgactctcttaaggtagccaaatgcctcgtcatctaattagtgacgcgcatgaatggattaacgagattcccactgtccctatctactatctagcgaaaccacagccaagggaacgggctt--ggcaaaatcagcggggaaagaagaccctgttgagtttgactctagtctgacattgtgaaaagacatgcgaggtgtaggataggtgggagaaatac-actactcgcattgtttttttactt-attcaatcaagcggaagtgatccgagttgaagacagtgtcaggtggggagtttggctggggcggcacatctgttaaatgataacgcaggtgtcctaaggtgagctcagtgagaacggaaatctcacgtagaacaaaagggtaaaagctcacttgattttgattttcagtgtgaatacaaactgt------gaaagcatggcctatcgatcctttagtt-tttatgagtattaagctagaggtgtcagaaaaattaccacagggataactggcttgtggcagccaagcgttcatagcgacgttgctttttgatccttcgatgtcggctcttcctatcattgtgaagcagaattcacca-agcgttggattgttcacccactaatagggaacgtgagctgggtttagaccgtcgtgagacaggttagttttaccctactgatgaa-t---gtcgtcgtgatagtaattctgctcagtacgagaggaaccgcagattcagacaattggtatttgcacttggttgaaaagccaatggtgcgaggctaccatctgtcggattatga-----------------------------caacttttaacggtggatctctaggc-tcgcgtatcgatgaagaacgtagcaaagtgcgat--aagtagtgcgaattgcgaaattcagtgaatcatcgaatctt-tgaacgcagattgc-gctgtcag--gatttcttggcagcatgtctg-------------tctgagtgtcgttt---m-sdddvaa-lvvdngsgmckagfagddapravfpsivgrprhqgvmvgmgqkdsyvgdeaqskrgiltlkypiehgivtnwddmekiwhhtfynelrvapeehpvllteaplnpkanrekmtqimfetfnspamyvniqavlslyasgrttgivldsgdgvshtvpiyegyalphamirldlagrdltdylmkiltergytftttaereivrdikeklayvaldfeqemqtaassssleksyelpdgqvitignerfrcpetlfqpafigm-esagihettynsimkcdvdirkdlysnivlsggttmfpgiadrmqkeigalapptmkikivapperkysvwiggsilaslstfqqmwiskqeydesgpsivhrkcfnkg-gnylafvlslfililfgnglglf-pyvf-tptvhmvitlglsfaiimgttlsgl-itfrlnffsilmp-q-gaplalaplltaietlsyisraislgvrlaanissghllfsiiasfawkmistg--ilvgsfvpfailifvtil---emavaiiqay-vftlltivylrdt---------------------------------------mktilstayvkipdd-itikasrrkitvsgkrgtlsrefkhlklelkvig--k--k-lrvdvwfadrrelacvrtvcshienmikgvtygylyrmrsvyahfpinv--nitedgklveirnflgekvirrvrmrdgvtckvsqkq--kdeytvsgndielvsqsaallqqsttvkakdirkfldgiyvsnketidamei-------rkfsaprhgslgflprkrtkkhrgkvksfpkddatkpchltafmaykagmthvlrepdrpgskmnk-kevveavtiletppmvvvgvvgyietprglrtyktvwaehlneeckrrfyknwyrsk-kkaftksckrygdangvqtierdfekmkky---ckvirviahtqirlv----al-rqkkshvmeiqvngg-nivekvdyarallekevpadtvfsqdemidiigatkgkgfrgvtfrwgtkklprkthkg-------lrkvacigswhpsrvgfsiaragqtgyhhrtevnkkiynplierrp-knfgigcdiqpkrdlthfmrwpkyirlqrqrstlqkrlkippsinqf--sdtldrqtavklfrllnkyrpetkqakkqrlteiaekkas-g-kds-qpskkpsv--vkfglnhvtslie--gkranlvaiahdvdpielvvwlpalcrkmgvpycivkgkarlgkvvhqktatclavtsvnsedknalatlvdavksnyndrgdeirkhwgggem-gaksmstlrlqkrlaasvlkcgkrkiwldpnetneisnansrqnirklvkdgliirkpqiihsrsrvrtamearrkgrhrgygkrkgtanar---mp---ekiiwmrrmrvlrrllrkyreakkidnhmyh-eyyakakgnvfknkrvlmeyifkkkaekara-kmfadqaearrakkkaarqrredriaekmgvd-ldhnkfkktvrkepqsnnvyirllvklyrflarrtespfnkvvlkrlfmsrrhrapisiarilrkmk------syd--snk--itvvvgtvtndirvlnlpk-mkicalhvtegarerilkaggeiltfdqlalrapkg-----qntvllqgprhareaqkhfgpapgvphshakpyvrskgpkferar--grrrncgyrsmgrvirgqrkg-agsvfrshvqhrkgavklrvldyaerhgyirgivkeivhdpgrgaplakvafrdpyr-yrlrtetflavegvytgqfvycgkkanltmgncmpigempegtvvcgveekpgdrgkiarasgnsatvishnpdsgrtrvrlpsgakkvlssssraivgivagggrtekpllkagrayhkfkvkrncwprvrgvamnp-vdhphgggnhqhigtpstvrrdtpagrkvgliaarrtgrlrgminagisrdswhkrrstsgrkaplrkkrkfelgrqpamtkmg----a----krihtvrtrggnykyralrletgnyswaseaisrksrildvvynasnnelvrtktlvkncivqidatpfkqwyeshynipivrkkskqqqt--te-ete-ei------------rrskrvekklearkrf--akiasaleeqfgtgriyacvasrpgqcgrc-dgyilegkelefylkkir-skktkkktrklrghvsaghgrvgkhrkhp--ggrgnaggllhrranfdkyhpgyfgkcgmryfhltrnkyhcptinvdklwtlvseqtrthy-aekte-kapv-idvvragyykvlgkgl-lpkqavvvkakffsrtaekkikdvggscvlvatkrrpfkkftyrgvdldqlcems---------redlaqlldararrrfqrgtkkketrllkrlrkakknapel-ekpecvkthlrnmivlpemvgnvvgiyngktfnqveikaemvghylgefsitykpvkhgrpgigat-hssrfiplkmgr---ysset--enpsksckargdnlrvhfkntretamtlknmhihkamrflkdvmnkk--qivpyrrfkgdvgrkaqcknhkit--tqgrwpkksaefllqllknaesna---avkgldvdslvvghvqvnqathirrrtyrahgrinpymsspchvemiltereqvvpkm-gslvlpek--fqhilrvmgtnidgrvkimfaltaikgcgrrfanivckkagvdidkrageltedeidkvitimqnprqykipdwflnrqkdikdgkfsqvlsnnletklredlerlkkvrahrgirhywgl-rvmppkldpnevkivhirvtggevgatsslapklgplglspkkvgddiakstqdwkglritvrltiqnrqakidvvpsasslvikalkepprdrkkqknilhtgnvpldqiidiartmrp--rsmarklegtvkeilgtaqslgctveqqhphdvidgindgs--iaipmsdaeaedvqsalkevlksalitnnlargireackaldrreadlcvlaencdeqqyvkliealca--ehqiplmkvpdnrelgewcglckidregkarkvvkcssvavkevakd--sgawdvlqeyfkm-agtpyseyrvtgrhaptdkepnpalyrmrifasnevtaksrfwyfvrklkkvkkgtgeilecrlitektptkiknfgiwlryds-rsgthnmykefrdltiggavtalyremgarhrararsiqvmkvepi-vasktrrqpikqfhdskirfp-lp--hriir-sq-fkskfvakrpntfsldcaqpv-edkimd---ienfeqflngtikvegktn-nls----dh-ii--iekt-ksklvvns-diplskrylkyltkkflkknnlrdwlrvvsagpm--gyelryfqifrislalpvgavmncad----ntgaknlyvisvkgikgrlnrmpsagigdlvlatvkkgkpelrkkvmpavvvrqrkpyrrkdgvfiyfednagvivnnkgemkgsaitgpvakecadlwpriasnsgsisvqvfgrkktatavayck----egrgsikvngaplelvqpetlrykvlepilllgk-dkfagvdirvrvrgggataqlyairqaiskslvayyqkyvdeaskkeirdiliqydrtllvadprrtepkkfggpgararyqksyrtirtrkfmtnrllnrkqmvvdvlhpgk-atvkktvvkerlaqmykca-adhiicfgfktifgggkstgfaviydnldylkkfepkhrlvrlgflelldidlwkrfrkltnemivtksgrrmfpilkvqisgldphamysflldfvaadnhrwkyvngew---------ipggkpepappsfvyihpdspnfashwmk-qpvsfskvkltnksnggg-qimlnslhkyeprlhivkv--gsspdsdkt------------itah-s--fpetqfiavtayqneeitalkikynpfakafldakeraeqkeaeekshelrapaypphfnggwmreivhlqagqcgnqigakfwevisdehgvdptgty-----hgdsd-----lqlerinvyyneatggkyvpravlvdlepgtmdsvrsgpfgqifrpdnfvfgqsgagnnwakghytegaelvdsvldvvrkeaescdclqgfqlthslgggtgsgmgtlliskireeypdrimntfsvvpspkvsdtvvepynatlsvhqlventdetycidnealydicfrtlklttptygdlnhlvsatmsgvttclrfpgqlnadlrklavnmvpfprlhffmpgfapltsrgsqqyraltvpeltqqmfdaknmmaacdprhgryltvaamfrgrmsmkevdeqmlnvqnknssyfvewipnnvktavcdipp--------rglkmsstfvgnstaiqelfkrvseqftamfrrkaflhwytgegmdemefteaesnmndlvseyqqyqdataeee-gefdeeemqsikcvvvgdgavgktcllisyttnafpgeyiptv---fdnysanvlvdgkpvnlglwdtagqedydrlrplsypqtnvflicfslispssyenvrakwypevrhhcpdvpiilvgtkldlrdhketveklkekngvp--------isyqsglqmskeigavkylecsaltqhglkvvfdeairavlfpqkkwffscnhkdigslylvfgalsgaigtafsmlirlelsspgs--m--lg-ddhlynvivtahafvmifflvmptmiggfgnwfvplmigapdmafprlnnisfwllppalflllgsslv-eqgagt----gwtvypplasiqahsg-gsvdmaifslhlaglssilgamnfittvmnmrtp-gmtmsr--iplfvwsvfitaillllslpvlagaitmlltdrnfnttffdpagggdpilyqhlfwffghys-yililpgfgiisqilslfsykkqifgylgmvpkgrfigvlgfivwa-hmfvvgmdvdtrayftaatmiiavptgikifswlatvsgsgrlilttpma-walgfiflftiggltgivlsnssldillhdtyyvvahfhfvlsmgavfaifggfylwfgkitgyaykdiyglihfwlmfigvnitffpqhflglaglprryadypdnfedfnqissfgsvisltaviwfivvifdayyreqlgfqd-agspvmeeiimlhdqilfiltiivgvvlwliiril-lgnnyysyywnkldgs-lieviwtlipafililiafpslrllyimdecgfsa-nitikvtghqwywsysye--fdsymiptad-lelgdlrll-evdnrlilpvdtnvrvlitaadvlhswtvpslavkmdavpgrinetgflikrpgifygqcseicganhsfmpivvesvhpyhlvdpspwpfvgasgaflftsgavilfh-y-ndyrlaltgl----fliiitasa--wwrdviregthqghhtqvvvrglklgmllfilsevclflaff--waffhsslapsvelgsvwpplgiealdpfavpllnttillssgatvtwahhaiiggprtnav-igllmtvllgiiftglqafeykeasfaisdsvygstffmltgthglhvlvgttflivcfirllsnqftnshhlgleaaiwywhfvdvvwlflyvfvyww-gsrktgllapv--ndiidlptpsnisywwnfgsllglclgiqiltgvllamhyrsdvslafssvahivrdvnygwilryvhangaslfficvychigrglyygsys--rvltwivgvliyfimmltafigyvlpwgqmsfwgatvitnlvsaipsvggsivewiwggfsvsnctlnrffslhyllpfvlvglvlahlltlhekgannplgvv-slsdr-stfhvyftikdilgflillgvfviigieprietllqdpenfiqanpl-----vtpvhiqpewyflfayailrsipnklggvlalfasilvlllmpildrskirsltfnpvakfffwfivgdffiltwigsapagtepyvligriatifyfgyflvlvpllgylsnlfysgqrleylgdanleylliefvycrkpyfgpgkishfksvmtrnqtfslia-------iafqfythirchsklkldimdsiqnfkeilldnhqddhqpdighfanlayqlytsn-ryqklpkvcadvfeafiaaiyldcgmg-kekihinivvighvdsgkststghliykcggidkraiekfekeaqelgkgsfkyawvldklkaerergitidialwkfettkyyvtvidapghrdftknmitgtsqadcavlivaagvgefeagiskngqtrehallaftlgvkqmivginkmdsteppysearyneivkevstyikkvgynpksvayvpisgwhgdnmieestnmkwfkgwsverke-----gnasgktlfeald-ailppkrpsdkplrlplqdvykiggigtvpvgrvetgtikpgmvvtfapvnvttevksvemhheslteafpgdnvgfnvknvsvkdvrr-gnvagdskndppkeakcfdaqvivlnhpgqinpgyapvldchtahiackftalkekidrrsgkkleenpkf---vksgdatiatltpskpmcvesyseypplgrfavrdmkqtvavgvikkvekvekavgidlgttyscvgifqhgkveiiandqgnrttpsyvafndserligdaaknqvamnptntvfdakrligrkfkdgpvqsdmklwpfnvid-egtrpkisveykgetktfypeeissmvlnkmkdtaeaylgksvtdavvtvpayfndsqrqatkdagtiaglnvmriineptaaaiaygldkkv--ggernvlifdlgggtfdvsiltiedg-iftcregagdthlggedfdnnmvnffmgefkrkyk-kdisgnkrsvrrlrtacerakrtlssvtqasieidslfegidfytsitrarfeelngdlfrsttqpvekairda-------kmdkssihdivlvggstripkiqkllqdffngkelnksinpdeavaygaavqaailsgdksedvqdlllldvaplslgietaggvmtalikrnttiptkqtqtfttyadnqpgvliqvyegeramtkdnnslgkfelsgippaprgvpqie-----------------------------------------------------------------------------------------------------------------------------------------------mttgyllv-siilfttgvsgiii?k??iililmsielillaisyllivysvtld?llgiifslmvltvaaaesaiglailvayfrltgtitikal?llrg-------------svtwnhlarigalcnradfk--adqeskpilqrdctgdasesaifkyielaagsvagmrerngkiaeipfnstnkyqvsihtned-gqtpyilvmkgaperildrcseivi-dgevrplddamkksfqdayeelggmgervlgfchyylsgdqypegykfd-tdeqnfpldnltfvglmsmidpprpavpda-------------------------------------------------------------------------------------------------------------------------------------------------------------------------------------------------------------------llsvayltlaerkvlglmqnrkgpaivgpwglvqpiadgvklltkeliipsqankfmyyiapiisftlailawaivtmdqgvllsdldigvlyffaisslsvyaillsgwasnsrypflgaircaaqmisyevaigliiisvilcvgslniseivlsqks-v--wliiplfpaaimfmvaslaetarapfdltegeselvsgfnveysslsfalfflaeysniiltkssifilfflwsrasfprirydqlmkllwktylplslgiesanwltiylalelqtlalfilacessedsntppesg----------lkywilgamssgfylfgcalyfgftgnegmlgtilsatl---ettnielrqg-slgylfitvailfklaaapfhmwtpdvyegaptpttaliaiipkftvyilltsl---gafgalnqtrikrllaysgighmg-fil-igvsagtyeslqnswtyavtylvsalasftvictlrlrrladfsilsr-gqpyiafslaivflslagippllgflgkwfilvgsikvayylvalla-iictcisafyyirivatiyfnftifystllgvgiilllvsisfalgnstrpdsekssiyecgfdp-fgkirtpfaikfvlvgilfmifdievsflfpwsivfnq-lnlfs-fwvvytflvilslglayewlkgglewsiyfiiltgfivpcsiliswhsvkyl-t---kgflicmlilefllyavfsvldi-fmfyilfegvlipmylilgiwgsreekmqaayyfffytligsvlmlfhiwlpkahveapvagsvllagillklggyglvrlswpilplgaqnla--paviamgivgivygsfatcrqidvkrlvayssvahmglvsitlvthdiigltgsifimlahgivssllfilv-tilydrhhtrl-ikyyrglsitmpiwgtimivtsla-nvavppsgnfigeylsilssfn-wnpiigvfvcsgvilsavysfyfanrvtfgasgslitsprdvnrrefyitasmiffafligvypifivhielykwve-sei-----lithvgllydtlsvtmllvissistlvhiystsymsddphvprflcyls----lftflmmvlvtsdnylqlfigwegvgvcsyllvafwttriqankaaikaivvnrvgdvgvilgmiliyktigsldfsalealligci-gksaqlglhtwlpdameg-tdsngsrapqhkwtagvflmirsfplfe-kaplalliitifgaltaffaatvglvqndlkkviaystcsqlgymvliigiegshnv-glfhlfnhaffkallflsagavvhstnydeqdmrkmggli--hsipftytmmligsfsimglpyltgfyskdlileltsirlvyitf-iispnsskeslisshinivdkrvltvlsllcfgaiffg-ylfqdilig--diehpivppfikvlptlagvfgmsl--slllylfiilssitviaaimt--isavtpiysvfwlilafigssglf--ivlgmeflgliflivyvgaiciiflfvimmm---phsghvtinqlggvfengrplreairrhivqlaqsgvrpcdisrqlrvshgcvskilcryyqtgsvspgiiggskpkvatptvvdkiaeykrnnstifaweirekllgdkicdasnvpsvssinrivrsk-v------------------------efekkyvatlgvevhpllfhtnlgpirfnvwdtagqekf-gglrdgyyiqgqcaiimfdvtskmtyknvpnwhrdlvrvcne---ipivlcgnkvdekdr-kikaklin-fhrkk-nlqyydisaksny---nfekpl----------------------------------------------------------------gggrgrgrgrgrgr-gr-grgkgdekewvpvtklgrlvkggkikrlediylfslpikeaeiidffl-------gsk-lkdevlkimpvqkqtragqrtrfkafvamgdydghvglgvkcskevatsirgaitlaklsivpvrrgywgnkiglphtvpckvtgkcgsvsmrlipaprgtgivsapvpkkllqmagvedcytsstgqtrtlgnfakatysaigktysyltpdlwylkylnvyvgnpdieesfnvtk-ptyphecrlrdltysapivvdieyt---rga--qrirrqklpigrvpvmlrssicvlngkspv-elakynecpidpggyfivkgvekviliqeqlsknrmil-evd-nkg-----------------------------------------------------------------------------------------------------nalsyigsrvrqrk---wga---------kklpvdeardllanvvlshi----p---------------------------silddkdyygnkrlelagqllallfedlfkkfnselksiaeknipkqragpvnmnlrflefdivkymrqdqitngfnlalttgnw-sikrykmdragvtqvlsrlsylsalgmmtrissqfektrkvsgprslqpsqwgmlcpsdtpegeacglvknlalmthittdsddkiiinllfnlgvedinll-sgeelslphiyivyvngyvlgaarnykklirtfrllrrdiktaqvkrilylianyinefvsiypnhtyrqinialdggrvcrpyiivkse-----kplvtikhieelsq---girsfddfirnglieyldvneendcnialy---------------esdi--nsktthldiepftilgvcaglipfphhnqsprntyqcamgkqaigtigynqrnridtvlyqlvypqvplvktktidliefdklpagqnaiiavmsysgydiedavilnkasvdr----------------------------gpqadaq------tgktiwkhkvldadgicmpgekveskqilinksipsvtstpiagtgqkl-------lqpeyidmpmtyrgptdayvenvmissnnde------afliktllrssrrpeigdkfssrhgqkgvcglivnqedmpft------dqimnphgfpsrmtvgklmeviggkaslldgkfrygtafd-gdkledlcqtlidynysyagkdyltsgitgeglsayiffgpvyyqrlkhmvldkmharakgpravltrqptegrsrdgglrlgemerdcliaygtsmllverlmissdafevdvcnncgllayskw------chychsschvsslqipyackllfqelqsmniiprlslqdastldinklsaitpevisrqatinigtighvahgkstlvkaisgvqtvrfkselernitiklgyanakiykcdnsecprpgcyrscgsvkedvfpcerpgcggkfrlerhvsfvdcpghdilmatmlngaavmdaallliagnescpqpqtsehlaaieimkl--nhiiilqnkidli-kegq--akdqyekitkfvhgtvaesapvipisaqlkynievvceyickkiplpvrdfladprlivirsfdvnkpg-sevdelkggvaggsilqgvlkvgqeievrpgivsknkdgeivctpivskivslyaekndlqyavpggligvgtkidptlcrgdrmvgqvlggidglpsiyteieisffllkrllgvrtegdkkgakvqklsknevlmvnigslstggrvvav--kadlakvlltqpvctetgekialsrrvekhwrligwgqirrgttii---------------------------------------------------------------------------------------------------------------------------------------------------------------tactt-----ttagg--------------------------------------tattggtgaaata-------------------------------------------------------attcaatctaaaat-------------------ggaacaccggagacgaaggttaattacca------------------a----------------------------------------------------------------------------------------------------------------------------------------------------cacgaaaacatagggaacaaacaggattagataccctggtagtctattgttgtaaaagctgatctaaac--------------------tcgaaa-----agattccgcctgaatagta-cgaccgcaaggttgaaattc------aaaaaatttggcggttcacta-at-ccaattagaggagcgtgtagtttaatgcgatgatccgc-----gaataaccttaccag---------------------------aact--------------------------------ttaaaaggaatcgaccgcaggtatcg----------------cacggccgtcgtcagtttgtgttgtga------tttaacgaacttaaccc-------------------------------------------------------------------------ctttttgagagatttcctctggg-----------------------cgccaaaggcg-----ccg------------------------------------------------------------------------------aggcttatttgtag-c---aaaataggcggatccaacggatcc------gaatcggtcggtcattggctccccttttcc-------------------tttttatct------ttttttttggga-----------------tgacgtcaggtcttcat---------------------------------------------ggcaattgaatggccgcggtaactctgaccgtgataat-g------------------tagcgaaatcactagccagttaattgctggcctgt-------atgaatggcttaacgagggctccactgtctcaataataaaccgggtgaaattggaaaaacg-gtaaag-----ataccgtaaaggaattctaagacgagaaga-cc--ccattgagctttacta----ttaacttgta-------------------ttgccaaacaaataaaaaataaa------------------------------------------attgagtagactaagtgggaaaaaaatggccgattcattggattgggcccccaaaagataggccattggcgtagagaggggggatccgattttc-----------------------gcccaaccctactcatgaaaaacactctttttattaggattactggctaagtaa-----------------ggtagtttggttggggcgaccgccttcgaaaaagtatcgaaggcgtacataagattaatccggggggaacaaaccgggggtaatgccccaaaaaagattagtttgactg-agagggctacaacccgaa--------caggcgcttttaggttggggcccggttttta-ccaaggggcctaattgaccagcgggctcctttttagcccgggtcgaac----------------111111341111000000000000??0
Demospongiae		          aaagactaagccatgcatgtaaactgcg-aatggctcattaaatcagttatagtttccgtagtaattctagagctaatacatg---cagaa--agt-cccgactgt-atttattagatccaaaaccaattggtg-attcatga-taactg--ctcgaaccgt-a----tggccc-ttgcgcc-gacg-gtgcttcattcaaa-tttctgccct-atcaactttcgatggtacgg-tagtggccta-ccatggttg-caacgggtgacggagaattagggttcgattcc--ggagagggagcctgagaaacggctaccacatccaagg-aaggcagcaggcgcgcaaattacccaatcccgactcgg-ggaggtagtgac-aataaataacaat-attgta-gtctggcaattggaatgagtacaatctaaacacct----taacgagg-aacaattggagggcaagtc-tggtgccagcag-ccgcggtaattccagctccaatagcgtatatt-aaagttg-ttgcagttaaaaagctcgtagttggatttcggtttactttgaaaaaattagagtg--ttcaag-gcaggcgcctgaat-acattagcatggaataatggaagaggac-ctcggtcctattttgttgg---ttt--ctaggg--ccgaagtaa-tgattaagagggaca-gttgggggcatt--cgtatttaatt-gtcagaggtgaaattcttggatttatgaaagacgaactagtgcgaaagcattt-gccaaggatg-ttttc-attaatcaagaacgaaagttaggggttcgaa-gacgatcagata-ccgt-cgtagtcctaacca-taaact-atgccgactagggatcggtggatgttgtttgac-tccatcggcacct--tatgagaa----atca--aag-tctttgggttccggggg-gagtatggt-cgcaaggctgaaacttaaaggaattgacggaaggg-caccaccaggagtggagcctgcggcttaatttgactcaacacggg-gaaactcaccaggtccagacatagtaaggattgacagattgagagctctttcttgattctatgggtggtggtgcatggccgttcttagttggtggagtgatttgtctggttaattccgataacgaacgagaccttaacctgctaactagtcacacttcttagagggac-aactggcaggcaataacaggtctgtgatgcccttagatgttctgggccgcacgcgcgctacactgacgaagt-cagcgaggcggggaa---tcttgtgaaactttg--tcgtgctggggattgatttttgaaattcttgatcatc-aacgaggaattcctagtaagcgcaagtcagcagcttgcgttgattacgtccctgccctttgtacacaccgcccgtcgctactaccgattgaatggtttagtg-agatctttggaggaag---ctgctcaaactgtatcatttagaggaagtaaaagtcgtaacaaggt-----------------------------ggaggaaaagaaactaacaaggattcccttagt-aacggcgagcgaagtgggaagagctcga-gcctgaaatccctggcagtccgaagttgacctggaaaggcacg-t-----catagagggtgagagccccgtgtgcgagtcgggttgtttgg--gaatgcagc-ccaaagtgggt-ggtaaactccatctaaagctaaatatttg-cacga-gaccgatagcaaacaagtaccgtgagggaaaggtgaaaagt-actttgaaaagagagtcaaa-aagaccgcgaaac-cgttaggagggaaa--cgaatgcatccgacccgtcttg-aaacacggacc-aaggagtgcaacatgcgtgcgagtctttggggagcg-tgcctgttgcgacccgaaagatggtgaactatgcctgaatagggtgaagccagaggaaactctggtggaagctcgtagcgattctgac-gtgcaaatcgatcgtcaaat-ttgggtataggggcgaaagactaatcgaaccatctagtagctggttccctccgaagtttccctcaggatagctgggttttatcaggtaaagcgaatgattagaggtcttggg-gttgaaacaacctcaacctattctcaaactttaaatgggtaagaagccgggccatttttggtaagcagaactggcgatgtgggatgaaccaaatgctgggttaaggtgcccgaatcaac-g-ctcat--cagataccat-gaaaggtgttggttgatc--tagaca-gcaggacggtggccatggaagtcggaatccgctaaggagtgtgtaacaactcac--ctgccgaatcaactagccctgaaaatggatgcagatcttggtgg-tagtagca--aatattcaa------acg-------agagctttgaag-actgaagtggagaagggttccatgtgaacagcagttggacatgggttagtcgatcctaaaacgcaag-tgaactcggaga--cgttggcaggagccc-cgggaagagttctcttttcttcttaacggac-tggca--ccctggaatcagattggctggagatag-ggttgaatgtcc-ggtaaagcaccacacttattgtggtgt-----tcggtgcgctcttgacgacccgtgaaaatccgagggagcggttgat---tctcgcacccggtcgtaccgataaccgcatcaggtctccaaggtgaacagcctctagttgat-agaac-aatgtag---gtaagggaagtcggcaaaatagatccgtaactttgggaaaaggattggctctaagggctgggtctgtcgggcagaactggaacggacaaggggaatccgactgtttaattaaaacaaagcattgcgat-ggctggtaa--acggtgttgacgcaatgtgatttctgcccagtgctctgaatgtcaaagtgaagaaattcaaccaagcgcgggtaaacggcgggagtaactatgactctcttaaggtagccaaatgcctcgtcatctaattagtgacgcgcatgaatggattaacgagattcccactgtccctatctactatctagcgaaaccacagccaagggaacgggctt--ggcagaatcagcggggaaagaagaccctgttgagcttgactctagtccgactttgtgaagagacatgagaggtgtagaataggtgggagaaatac-actactttcatcgtttctttactt-attcgatgaggcggagctgatccgagtcgaagacagtgtcaggtggggagtttggctggggcggcacatctgtcaaatgataacgcaggtgtcctaaggcaagctcagtgagaacggaaatctcacgtggaacaaaagggtaaaagcttgcttgattttgattttcagtatgaatacaaactgt------gaaagcatggcctatcgatcctttagtc-tctaggagttttaggctagaggtgtcagaaaagttaccacagggataactggcttgtggcagccaagcgttcatagcgacgttgctttttgatccttcgatgtcggctcttcctattattgtgaagcagaattcacca-cgtatcggattgttcacccgctaacagggaacgtgagctgggtttagaccgtcgtgagacaggttagttttaccctactgatgaaac---gttgttgcaatagtaattcaactcagtacgagaggaaccgttgattcaggcatttggcatttgcacttggctgaaaagccaatggtgcgaagctaccatctgctggattatga-----------------------------caacttctaacggtggacccctcggc-tcgtgcatcgatgaagaacgcagcaaactgcgat--acgtagtgtgaattgcagaattcagtgaatcatcgagtctt-tgaacgcaaatggc-gcttct-g--gttccgccaggagcacgtctg-------------tctgagcg---------m-------------------------------------------------------------------------------------------------------------------------tqimfetfntpamyvaiqavlslyasgrttgivfdsgdgvshtvpiyegyalphailrldlagrdltdylmkiltergysftttaereivrdikeklcyvaldfeqemqtaassssleksyelpdgqvitignerfrcpealfqpsflgm-esagihetcynsimkcdvdirkdlyantvlsggstmfpgiadrmqkeitalapptmkikiiapperkysvwiggsilaslstfqqmwiskqeydesgpsivhrkcfkag-qkffpfvlclfifiamlnilglf-pyvf-vptaqivitlgmsvsiiiavtllgl-ftfklnffsilmp-g-gvplvlapflvvietasylikaislgvrlaanisaghllfailsgfannmlsng--miisslvpmlimvfitll---eimvaiiqay-vfcllttiylgdtm---pqleavtflcqyiwklvil--fflfsilvnsilprmrtilasqtvtipdn-vtlsvksrvvtvkgrrgtliksfkhmaielvkvg-kd--k-lridiwfanrkqlaclrttighlknmfkgvtygyqykmravyahfpinl--alsdggtvvdirnflgekytrtvrlregvvcst-tgv--kdevklegndlelvsqsaalihqsclvkrkdirkfldgvyvs--------ek-------rkfsaprhgslaflprkrckrhrgkvktfpkddaakpchltafmgykagmthilremnrpgskshk-hevveavtiietppimivgvvgyietprglrpiktifaqhlndecrrrfyknwsnsk-kkafskasgrwkd--gqksiqadfdklkky---ckvirvichtqvqll----ngvrqkkahimeiqvngg-sisdkvdwakehmekaipikdifnkdemidvigvtkgkgfkgvtsrwhckklprkthkg-------lrkvacigawhpsrvsfsvaragqkgyhhrteinkkiynpliekrp-knfgiggniqpkrnltrfvrwpkyirlqrqrqilyqrlkvppsinqf--tqtldrqtatqlfkllhkyrpetkaqkkerlqstaqkkse-g-gea-tpgkkpit--vkyginnvtrlie--qkkatmvviahdvdpievvvflpalcrkmdipycivkgkarlgklvhkktatavclagirnedkstfghlsdavrtnynerfdeirrswgggvm-gikamstlqlqkrlassvlkcgkrkiwldpnetteignansrqnirklvkdgliikkpttihsksrvrraqeakrkgrhsgygkrkgtanar---lp---ekvvwmrrmrtlrrllrkyreskkidnhlyh-rlylqvkgnvfknkrvlmefihkkkaenlrs-kqladqaearrnkvkqsrlrreerlkqkmgid-vghk-qrkvvrkdpksddpylrlivklyrflarrtdapfnkvvlkrlymsktnrpplsiarivrqmk------padr-ttk--iavvvgtvtndvrifdipk-mticalkfteaararvlkaggevltfdqlalrapkg-----qntiilqgprrareavrhfgrapgvphshskpyvrskgrkferar--grrnskgfk-mgrvircqrkg-rgsvftahtkhrkgsaklrpldyaerhgyikgvirdiihdpgrgaplarvvfrdpyr-yklrkelfvategmytgqfvycgkkatlsvgnciplgsvpegtivcaleekpgdrgkmakasgnyatviaqnpdahktrvklpsgtkktlqsscramvgvvagggridkpmlkagrayhkykvkrncwpcvrgvamnp-vehphgggnhqhigkpstvkrstsagrkvglia---------m---gisrdswhkrratggkrarirmkrkfelgrppagtkig----q----krihlvrtrggntkhramrldsgnfswgseaiarkcrildvvynasnnelvrtktlvkncivlvdctpfkqwyeahyglplgrkk--skke--es-aed-dvls-------a--kksnhvqkklagrkpt--akidphveeqfltgrllacvssrpgqsgrc-dgyimegkelefyqkklk-skktkrkcrklrghvshghgrvgkhrkhp--ggrgnaggqhhhrinfdkyhpgyfgkvgmrhfhltrnkyhcptlnldkiwtlvsdqtrtqy-kdrtd-kapi-idvvragfykvlgkgn-lpkqpvivkakffsrraerkikevggacvlvakkrrtfrkftfrgvdldqlldms---------yeqlmtlvhararrrfsrglkrkplalikrlrkakkeappm-ekpavvkthlrnmivvpemigsvvgvhngktfnqveikpemvghylgefaisykpvkhgrpgigat-hssrfiplkmgr---yaiep--enpaksckargedlrvhfkntretaqaikgmhlkkalrylndviekk--qiipfrrfsggvgrkaqaknf-ktpgsqgrwpkksaqfliqllrnaesna---evkmlntdalvidhiqvnraahlrrrtyrahgrinpymtspchiemflvekdeavpkm--aliipdk--fqhilrvlntnidghqkimfgltaikgvgrryanlvlkkadvdmnkragelseeeiervitimqnprqykipdwflnrqkdhrdgkysqilanqlehklredlerlkkirahrglrhywgv-rvmppkfdpnattivclravggevgatsslapkigplglspkkvgddiakatqdwkglkvtvklivqnrqakievvpsaaslvikalkepprdrkkqknilhngnvtmdqiieiakimrp--rsmarnmsgtvkeilgtaqsvgctvdrvnphdkideinegt--leipmadmegmsitdalkevlrdcqacdglarglreavkcldkrqallcvlakdcseaayvrlvealcn--ehqislikvdnkedlgqwvglckidkdgkprkivkcscvvikeitta--tnawdviqeyikmrakgnlkefkvigrrvp------pnvyrmvifasdavsaksrfwyfmkklkkikkttgeicycgqvldkspnkiknvaiwlryds-rsgthnmyreyrdmtvagavtlcyrdmaarhrarsssiqimkvavi-paskcrrthvkhvhnskirfp-lp--hrvmk-sh-fsstfvarrpntfsidcstpv-edeimd---vaafedflrgrikvggkvgvnvgkpgedkdvt--lsrv-kneiqvaa-dipfskrylkyltkkflkknnlrdyirvvassqs--qyelryfqifrislampagavmncad----ntggknlyviavkgirgrlnrlpaaaagdlvlatvkkgkpelrkkvlpavivrqrkpyrrkdgttlyfednagvivnnkgemkgstvtgpvakecadlwpriasnapsisvqvfgrkktatavahcc----qgngiikvngkplylvepstlrykleepllllgr-ekfmgvdirvrvkggghvsqiyairqaiskslvayyqkfvdeaskkeikdiltqydrtllvadprrcepkkfggpgpraryqksyrtirtrkfltnrllqrkqmiidvlhpgr-pnvpkselkeilakmyktt-gdvvvcfgfktifgggkstgfaliydsmdflkknepkyrlarlglye-------------------------------------------------------------------------------------------------------------------------------------------------------------------------------------------------------------------------------------------mreivhlqagqcgnqigskfwevisdehgidatgny-----agdsd-----lqleridvyyneasggkyvprgilvdlepgtmdsvrsgpfgqlfkpdnfvfgqsgagnnwakghytegaelvdsvmekvreeaekcdclqgfqlchslgggtgsgmgtlliskireefpdrimntysvvpspkvsdtvvepynatlsvhqlventdesycidnealydicfrtlklttptygdlnhlvsltmsgvttclrfpgqlnadlrklavnmvpfprlhffmpgfapltsrgsqsyralsvpeltqqmfdaknmmaacdprhgryltvaamfrgrmsmkqvdeqmlniqnknssyfvewipnnvktavcdipp--------rglkmsatfignstaiqelfkrvseqftamfkrkaflhwytgegmdemefteaesnmndlvseyqqyqeatieed-eeeeygemqtikcvvvgdgsvgktcmlisyttnsfpgeyvpti---fdnytanvfvdgrpislglwdtagqddydrlrplsypdtdvflicfslvnpnsfsnvgdkwhpeinhhapgvpkilvgtkldlrdnpgelerlrsrrqtp--------itaaqgdamrkkvgavvykecsaltqaglkdifdeaikvvlfpatqwlystnhkdigtlyllfgafsgmigtgfsflirlelsapgs--m--lg-ddhlynviitahglimifflvmpvmiggfgnwfvplyigapdmafprlnnisfwvlppslilllgsafv-eqgvga----gwtvypplssvqahsg-gsvdaaifslhlagissilgsmnfittifnmrap-gitmdr--lplfvwsilvttyllilslpvlagaitmlltdrnfnttffdpagggdpilfqhlfwffghpevyililpgfgivsqiiptfaakkqifgylgmvyamvsigilgfivwahhmftvgmdvdsrayfsaatmiiavptgikifswiatvvg-gslrtdtpml-walgfvflftvggltgivlacssldvllhdtyyvvahfhyvlsmgavfalfggfyywfgkitgycynevlgkihfwlmfigvnitffpqhflglaglprrysdyhdsfagwnqissvgslisivsvmvflylvydayvreqlgfqd-aaspvmeeiiffhdqimfiltiivtivlwlliral-tlkhyykyl---fegt-lieiiwtlvpacvlifiafpslkllylmdev-idp-altikaighqwywsyeys--fdsymvptsd-lnkgdlrll-evdnrlivpiqtqvrvlvtaadvlhafavpslgvkvdavpgrlnqtsfflkrpgvfygqcselcganhsfmpiviegvhpyhlvkpspwpyiggcgallttvgaivyfh-y-spawvlsfgl----viivvtmvv--wwrdvireatyqghhtlivkqglkygmilfilsevclffsff--waffhsslvptveigavwpprgvdplnpfsvpllntvvllssgatvtwthhaiisgkrkeai-iglvftvflgilftglqameyyeapftisdsvygstfflttgahgahvligssfllvclirliyyqftrhhhfgfeaavwywhfvdvvwlflfifmyww-gsrkenpiislvnnifvdlpapsnisylwnfgsllgvcliiqvitgiflamhycadvnlaftsvvhitgdvnygyilrylhangasmfffcvylhigrgiyygsys--kiivwnvgvllfllmiitsfigyvlpwgqmsfwaatvitnllsaipyigddivkwvwggfsvsnatlnrffslhyllpflliglalvhlialhedgsnnpigir-sdidk-vpfhhyytikdffgaialligicvlvf--llpyllgdaenfkqanpl-----vtpehikpewyflfayailrsipnklggviallasilvlfflphlhksrfrglsfrqlskfffwflvgdfflltwiggqpv-eepyiligqlvslfyfayfliivpivgilenrllggsrlkflgdaildylvtchvhvfqqefssvrvhvlksaifrdscfaela-------vslnlhkclrhnsp---qllanmtsyrerleekknee--------lgikfeeismnsdevrhvhithtimhartcsitctctmp-kekthinivvighvdsgkstttghliykcggidkraiekfekeaqeigkgsfkyawvldklkaera-gitidialwkfettkyyitvidapghrdfiknmitgtsqadcavlivasgtgefeagiskngqtrehallayslgvkqlivgvnkmdsteppysqarydeitkevgtyikkvgynpkavafvpisgwhgdnmleespnmkwfkgwnverke-----gnasgktlfnpld-silpptrptdkplrlplqdvykiggigtvpvgrvetgilkpgtvvtfspagistevksvemhhealtealpgdnvgfnvknisvkdikr-gmvagdskndppkeaktftaqvivlnhpgqihagyapvldchtahiackftelkekid-rsgkklednpkf---vksgdaaiviltpskpmcvesfseypplgrfavrdmkqtvavgviksvekkek----------------------------------------------------------tntifdakrligrrsndptvisdkkhwpfdvie-kdsrpkiqvefkgekkdffaeevsamvltkmketaesylgktvtdavvtvpayfndsqrqatkdagvisglnvlriineptaaaiaygldkkv--gqernvlifdlgggtfdvsiltiedg-ifevkstsgdthlggedfdnrmvnhfmsefkrkfk-kdisgnkravrrlrtacerakrtlssiteasieidslfegidyytkitrarfeelcadlfrstlepvekalrds-------kfdkngiheivlvggstripkiqkllgdyfngkelnksinpdeavaygaavqaailggdkseevqdlllldvtplslgienaggvmtslikrnstipkkesqvfttysdnqpgvliqvyegeramtannnilgkfeltnippaprgvpqvevtf--------------------------------------------------------------------------------------------------------------------------------------------mfyehvai-gavlfvlgglgvvf?rs?liimlmsielmllaisflfli?svivddligqifaimiitvaaaesaiglavlvayyrvrgtivvrsl?llrgediyhpektnresstgwdalarvaglcnratfd--gnqkhikvldrvcngdasesailkcfelevgsiedyrrnnpklcevpfnstnkyqlsih--epadgdnyvlvmkgaperildrcsryltpdgkeepisedfkhafnktymdlggmgervlgfahqvldskaypkgytfd-tddinfpasdlcfvglmslldpprsnvpeavykcrtagikvinn------takaiarmvgiisngnqtadelaeqeglsvvsekirhssgaivvsgselldmtdddldiiltsyreivfartsptqklrivegcrradwvvavtgdgvndapalrranigvamgitgsdvskqaadmillddnfasivtgveegrlifdnlkksiaytltsnipeitpfllfiiasvplplgvitilfidllisiayltlaerkvlgymqarkgpnvvgvygllqpladglklfikeiiipnhanmfiyivapilsltlafiawgvipygpgvvlsdlgigvlylfvvssisvyailmsgwssnskyaflgairaaaqmisyevsigliiiavincvgslslseivlvqen-m--plilplfpaaimffvsvlaetnrvpfdltegeselvsgfnveyssmsfalfflaeychiilikiviivflfiwiratyprirydqlmtllwksylplsggvssinwfsiylaielqtltlfilval-krdsaysteas----------lkffvlgavssglflfgcvllygvtgttsv------------qein-snltv-dvgkilvtisllfklsavpfhmwapdvyegsptiitallttvpkigvfsilvqi---gaigalnqtkvkrllaysgighmg-fil-lgvaigsfesiqagliylivyvimsicsfsillsldf--lievkelsr-knpvigvtlaltflstagipplagflskwlvllsgvssgyyiisliv-vvssviagvyyvrvvqiiyfqveifflilfsvtlstvisgasylvgi-rqpdsekvsvyecgfdp-lgssrtpfsvkfflvgilflvfdleisflfpwcviynq-igllg-iwmmylflviltigliyewvkgglewslffliltalltpicvlisrnsiksl-i---kefllcllvieillmgvftvldl-vgfyilfegvlipmvliigiwgsreekvqaayyfffytfigsvfmlfhiwlpqahveapvagsvilagillklggygfirfswpllpeaseyfa--pfirilsllaiiygslttcrqvdlkrivayssvahmglvtlslfshtvqglvaavflmlahglvssalfiav-tflyerhhtrl-vryyrgmvitmplfgaltlalvla-nasiplscnfvgeffsllaafe-ysyvvgvlaslgtvlsagysiylynrvcfgfpskfifysrdlnrrefyillilviliylmgifpflatylklwgwfd-sel-----lttdfglqfdsltstmlilitsvsalvhiystgymsedphiprfmsyls----fftflmivlvtsdnyvqlfigwegvglcsyllinfwltrikankaamkamlinrvgdiglllamfmiikefgtleystiyslffgav-gksaqlglhtwlpdanegptpvsalihaatmvtagvfliirsgplfe-gsslvltivtslgaltaffaattgvvqndlkkviaystcsqlgymvmacgv-snyst-slfhllnhgffkallflsagsvihavn-geqdmrkmggli--rsipfsyamiligslslmgfpyltgfyskdlileltsvrliyltf-ltntnankdifkgvges--swnitfpllllgfgsifvg-ylakevvls--nvinpvvsnfikitpfvlsllgmfl--afiiylfylfalsiiisgvmv--isal-pvhsvlwlvvafigasalf--illeveflalillivyvgaiailflfvimmmdmkgasgqggvnqlgglfvngrplpesirrkivelsqngvrpcdisrqlrvshgcvskilgryyetgsikpgviggskpkvatskvvlkiedykqenpsifaweirdrllqdgvcdkvnvpsvssinrivrtr-a-------------------------------atvgvevhplvfytnkgpirfnvwdtagqekl-gglrdgyyiqgqcgiimfdvtsrvtyknvpnwhrdltrvcpn---ipivmcgnkvdikdr-kvkaktiv-fhrkk-nlqyydisaksn--------------------------------------------------------------------------grgrgrgrgrgrgr-gr-grgkpeekewipvtklgrlvkdgkikrlediylfsipikeaeiidffl-------gsa-lkdevlkimpvqkqtragqrtrfkafvamgdnaghvglgvkcskevatairgaiilaklsvipvrlgywgnklgaphtvpckvtgkcgsvlvrlipaprgtsivaagvpkkllqmagvsdcytsargqtatlgnfakatfaaisktytyltpdlw-----------------------------------------------------------------------------------------------------------------------------------------------------------------------------------------------------------------------------------------------------------------------------------------------------------------------------------------------------------------------------------------------------------------------------------------------------------------------------------------------------------------------------------------------------------------------------------------------------------------------------------------------------------------------------------------------------------------------------------kqamgsiaynqqtridtimyllvypqaplvksktidliqfdklpagqnasvavmsysgydiedalilnkasldrgfgrclvyrkqtcslkrya-nqtfdrilgpsread------tgkpiwrhavldqdgicapgerilnkqiivnksvplttqs-lqqtpggm-------kqagykdtpisykgptescmervlitsntee------sylikmllrstrrpelgdkfssrhgqkgvcgmianqedmpfndsgicpdiv------------------------------------------------------------------------------------------------------------------------------------------------------------------------------------------------------------------------------------------------------------------------------------------------------------------------------------------lmatmlngaavmdaallliagnescpqpqtsehlaaieimkl--khiiilqnkidli-rdtq--akdqyqeilkfvqgtvaegapiipisaqlkynieviceyiskkipipvrdfmsqprlivirs-------------------------------------------------------------------------------------------------------------------------------------------------------------------------------------------------------------------------------------------------------------------------------------------------------------------------------------------------------------------------------aactt-----ttatg--------------------------------------tagcggtagaatg-------------------------------------------------------cttgaatataaaca-------------------ggtacatcaaaagcgaaggcaatttacta------------------c----------------------------------------------------------------------------------------------------------------------------------------------------cacgaaagttagggtagcaaacaggattagataccctggtagtccttactgtaaactatgagaataaaa----------------------aaaa-----aaactccgcctgaagatta-cgattgcaagattaaaattt------aaaaaatttggcggttcacta-aa-ccaattagaggggcgtgtagtttaattcgatgatccgc-----gattaaccttaccaa---------------------------agtt--------------------------------tgta----tatttaa--caggtattg----------------catggccgtcgtcagttcgtgttgtga------tagaaggagctcaaccc---------------------------------------------------------ttaacggacgtcaggtccttatgatccaaatgttttggg-----------------------cgatatatgcg-----ccaca---atcttttatacaaagag----------------aaaaaat-------------------aggggcataaagttggatttaatagtaa-tcgaaaagcagagcgtttcggtgaattc------ggctctagtgttcgtacaaatcgcccgtca-------------------cctcca-ctaagtaaataatttttaag-----------------tgtttaacttaagttaa---------------------------------------------agcaattaaatggccgcggtaactctgaccgcgataaa-g------------------tagcgcaatcaatagtcaattaattgttgacaagt-------atgaatggcttaacgagtactccactgtctcaagataaataccaatgaaattgaattcgta-gtgaag-----atgctacgtacaaattgttagacgagaaga-cc--ccgttgagctttactg----gaagcttata----------------ctgtttatttattaatagaaactaca----------------------------------------aaatattttggt------aagaactaatggacagtttgattggggcgatcgccttctaaaga-------g---taacgaaggtgcacataaggtat-----------------------atact-------gtacagtaa---gagtaattctcgagctgacac--ggtagaa---------------gatagccgtggacccgtttgtttagggtgggataattaacgatcaataaataaaagttaccacggggataaca------gcgtaatctcgtttgagagttcgtatcgatga-cgatgtttgcgacctcgatgttgaattgcggtttcctggggg-tgcagccgcttcca-agggttggactgttcgtccattaaaatcgtacatgatttgagttcagaccggcgtgagccagg-111001121112011111000000111
Calcarea                      aaagattaagccatgcatgtaaactgcg-aatggctcattaaatcagttatagtttccgtggtaattctagagctaatacatg---cgtta--aagtcctgaccgt-atttattagatccaaaaccgattggtg-attcatga-taactg--aacggatcgc-a----tgg-tc-ttgtgcc-ggcg-atgactcattcaaa-tttctgccct-atcaactttcgatggtaagg-tagtggctta-ccatggttg-caacgggtaacggagaattagggttcgattcc--ggagagggagcctgagaaacggctaccacatccaagg-aaggcagcaggcgcgcaaattacccaatcccgacacgg-ggaggtagtgac-gataaataacaat-ctaacgagtcttgcaattggaatgagaacaatttaaacccct----taacgagg-aacaattggagggcaagtc-tggtgccagcag-ccgcggtaattccagctccaatagcgtatatt-aaagttg-ttgcagttaaaaagctcgtagttggatttcggtttactttgaaaaaattagagtg--ttcaaa-gcaggggcttgaat-acattagcatggaataatgaaataggac-tttggttctattttgttgg---ttt--tcggaa--ccaaggtaa-tgactaatagggaca-gttgggggcatt--cgtattcaatt-gtcagaggtgaaattcttggatttatggaagacgaacaactgcgaaagcattt-gccaaggatg-ttttc-attaatcaagaacgaaagttggaggttcgaa-gacgatcagata-ccgt-cgtagttccaacca-taaacg-atgccgactagggatcggtggatgtta-atgac-tccatcggcacct--tatgagaa----atca--aag-tttttgggttccggggg-gagtataat-cgcaagatcggaacttaaaggaattgacggaaggg-caccaccaggagtggagcctgcggcttaatttgactcaacacggg-gaaactcaccaggtccagacatagtaaggattgacagattgagagctctttcttgattctatgggtggtggtgcatggccgttcttagttggtggagtgatttgtctggttaattccgttaacgaacgagaccttaacctgctaaatagttacacttcttagagggac-tattggtaggcaataacaggtctgtgatgcccttagatgttctgggccgcacgcgcgctacactgatgaagt-cagcgaggtgggtaa---tcttttgaaacttca--tcgtgctggggatagaccattgcaattattggtcttc-aacgaggaattcctagtaagcgcaagtcatcagcttgcgttgattacgtccctgccctttgtacacaccgcccgtcgctactaccgattgaatggtttagtg-agatcttcggaagaag---ttgatcaaacttgatcatttagaggaagtaaaagtcgtaacaaggt----------------------------cggaggaaaagaaactaacaaggattcccctagt-aacggcgagtgaagcgggaagagctcaa-gcttgaaatctgcggcgcttcctaagttgcttggaacagcacg-t-----catagagggtgagaatcccgtctgtgagtcgggttgtttgg--gaatgcagc-ccaaaatgggt-ggtaaactccatctaaagccaaatattgc-cacaa-gaccgatagcgaacaagtaccgtgagggaaagatgaaaagc-actttgaaaagagagttaaa--agcacgtgaaac-cgttgaaagggaaa--cgcgctcgcgcgacccgtcttg-aaacacggacc-aaggagtctaacatgtgcgcgagtcttaggggagcg-tatttgttgggacccgaaagatggtgaactatgcctgaatagggtgaagccagaggaaactctggtggaggctcgtagcgattctgac-gtgcaaatcgatcgtcaaat-ttgggtataggggcgaaagactaatcgaaccatctagtagctggttccctccgaagtttccctcaggatagctgggttttatcaggtaaagcgaatgattagaggtcttggg-ggtgaaacactctcaacctattctcaaactttaaatcggtaagaagcggggccatttttggtaagcagaactggcgatgcgggatgaaccgaacgctcggttaaggtgccaaagtcgac-g-ctcat--cagaccccag-aaaaggtgttggttgata--tagaca-gcaggacggtggccatggaagtcggaatccgctaaggagtgtgtaacaactcac--ctgccgaatcaactagccctgaaaatggatgcagatcttggtgg-tagtagca--aatattcaa------atg-------agagctttgaag-accgaagtggagaaaggttccatgtgaacagcagttggacatgggttagtcgatcctaaaacgctag-cgaaccgcgaga--cgtcggcgggggctc-cgggaagagttgtcttttctttttaacgcagtcgccat-ccctggaatcggtttgcccggagatag-ggttggctggctcggtaaagcagcacacttcatgtgctgt-----ccggtgcgctctcgacggcccttgaaaatcgcgggggtgtactgat---tttcgcattcggtcgtactcataaccgcatcaggtctccaaggtgaacagcctctggttgat-agaac-aatgtag---gtaagggaagtcggcaaaacagatccgtaacttcgggaaaaggattggctctaagggttgggtctgtcgggcagaactggtacggacaaggggaatccgactgtttaattaaaacaaagcattgcgat-ggccagaaa--gtggtgttgacgcaatgtgatttctgcccagtgctctgaatgtcaaagtgaagaaattcaaccaagcgcgggtaaacggcgggagtaactatgactctcttaaggtagccaaatgcctcgtcatctaattagtgacgcgcatgaatggattaacgagattcccactgtccctatctactatctagcgaaaccacagccaagggaacgggctt--ggcagaatcagcggggaaagaagaccctattgagtttgactctagtctgactttgtgagaagacatgagaggtgtaggataagtgggagaaatac-actactttcatcgtttttttactt-attcgatgaggcggagctgatccgagtcgaagacacagtcaggtggggagtttggctggggcggcacatctgtcaaacgataacgcaggtgtcctaaggtgagctcaatgagaacagaaatctcatgtagaacaaaagggtaaatgctcacttgattttgattttcagtatgaatacaaactgt------gaaagcatggcctatcgatcctttagtc-tttaagagttttaagctagaggtgtcagaaaaattaccatagggataactggcttgtggcagccaagcgttcatagcgacgttgctttttgatccttcgatgtcggctcttcctatcattgtgaagcagaattcacca-agtgtcggattgttcacccgccaatagggaacgtgagctgggtttagaccgtcgtgagacaggttagttttaccctactgatgaagt---gttgttgcaatagtaattcaactcagtacgagaggaaccgttgattcggacatttggcatttgcacttgcttgaaaaggcaatggtgcgaagctaccatccgtaggattatga-----------------------------caacttttaacggtggatctcttggc-ttgtggatcgatgaagaacgcagcaaactgcgat--acgtagtgtgaattgcagaattcagtgaatcatcgaatctt-tgaacgcaaattgc-gctcctgg--ttcttgcccggagcacgtctg-------------tctcagtgt---------------------------------------------------------------------------------------------------------------------------------------------------------------------------------------------------------------------------------------------------------------------------------------------------------------------------------------------------------------------------------------------------qkg-qkyfpfilclfifnpmlnilglf-pyvf-tptahlvmtfgmslsiiiavtisgf-isfknnflsilmp-r-gvplvlapvlvlietmsymiraislgvrlernisagh--yvaiyqdcfnmdgng--lnvnsynpvlinvfitll---enkvaviqay-vfcllttiylgdt---------------------------------------------------------------------------------------------------------------------------------------------------------------------------------------------------------------------------------------------------------------------------------------------------------ivrevdkpgsrnhk-kevveaatiletppmiavgvvgyietprglrtfktvwaehlsdecrrrfyknwcksk-kkafsrasqrwtsdegkasiesdfakmiky---ckvirliartqiklv----pi-sqkkahlmeiqingg-siadkinyarerlekhmhvnkvfgqdemidvigvtrgkgfkgvtsrwhckklprkthkg-------lrkvacigawhpsrvqysvaragqkgyhhrtevnkkvy-------------------------------------------------------------------------------------------------------------------------------------------------------------------------------------------------------------------------------------------------------------------------------------------------------------------------------------------------------------------------------------------------------------------------------------------------------------------------------------------------------------------------------------------------------------------------------------------------------------------------------------------------------------------------------------------------------------------------------------gqfvycgkkatlnvgncaplgslpegtvvcnvegkagdrgalarasgnhaivvsqnpdagktriklpsgakkvlcdtsravigivagggridkpllkagrayhkykvkrncwprvrgvamnp-vehphg----------------------------------------------------------------------------------------------------------------------------------------------------------------------------------------------------------------------------------------------------------------------------------------------------------------------------------------------------------------------------------------------------------------------------------------------------------------------------------------------------------------------------------------------------------------------------------------------------------------------------------------------------------------------------------------------------------------------------------------------------------------------------------------------------------------------------------------------------------------------------------------------------------------------------------------------------------------------------------------------------------------------------------------------------------------------------------------------------------------------------------------------------------------------------------------------------------------------------------------------------------------------------------------------------------------------------------------------------------------------------------------------------------------------------------------------------------------------------------------------------------------------------------------------------------------------------------------------------------------------------------------------------------------------------------------------------------------------------------------------------------------------------------------------------------------------------------------------------------------------------------------------------------------------------------------------------------------------------------------------------------------------------------------------------------------------------------------------------------------------------------------------------------------------igakfwevisdehgvdptgay-----vgknd-----lqlerinvyyneatggkyvpravlvdlepgtmdsvrsgpfgqifrpdnfvfgqsgagnnwakghytegaelvdsvldvvrkeaegcdclqgfqmthslgggtgsglgtlliskireeypdrimntfsvvpspkvsdtvvepynatlsvhqlventdetycidnealydicfrtlklttptygdlnhlvsatmsgvttclrfpgqlnadlrklavnmvpfprlhffmpgfapltsrgsqqyraltvpeltqqmfdaknmmaacdprhgryltvaamfrgrmsmkevdeqmlnvqnknssyfvewipnnvktavcdipp--------rglkmsatfignstaiqelfkriseqftamfrrkaflhwytgeg----------------------------------------------vvgdgavgktcllisyttnkfpseyvptv---fdnyavtvmiggepytlglfdtagqedydrlrplsypqtdvflvcfsvispssfenvkekwvpeithhcpktpfllvgtqvdlrddagtseklaknkqkp--------itveaaekltrelravkyvecsaltqrg-------------------------------------------------------------------------------------------------------------------------------------------------------------------------------------------------------------------------------------------------------------------------------------------------------------------------------------------------------------------------------------------------------------------------------------------------------------------------------------------------------------------------------------------iiffhdqimfiltiiitavlwliirsl-ttrhyhryl---idgt-lieiiwtlipavilvfiafpslkllylmdev-idp-altikaighqwywsyeys--fdsymipttd-lssgdlrll-evdnr------------vssa---------------------------------------------------------hpyhlvepspwpyigacgaffttvggvmyfh-y-sqtwglilgl----itivltmvi--wwrdvireatyqghhtlivkqglkygmilfivsevclffsff--waffhsslvptieigavwpprgiepldpfsipllntailvssgatvtwahhgiisgkrkeai-vslaltvtlgviftalqameyfeapftisdsvygstffmttgahgahvligssfllvclfrlinhqftrhhh-------------------------------------------------------------------------------------------------------------------------------------------------------------------------------------------------------------------------------------------------------------------------------------------------------------------------------------------------------------------------------------------------------------------------------------------------------------------------------------------------------------------------------------------------------------------------------------------dsgkststghliykcggidkrtiekfekeaqemgkgsfkyawvldklkaerergitidialwkfetnkyyvtiidapghrdfiknmitgtsqadcavlivaagvgefeagiskngqtrehallaftlgvkqliigvnkmdsteppysssrfeeiqkevqtfikkvgynpkavafvpisgwhgdnmieptekmpwykgwsierke-----gnasgktlleald-aivpparpsdkplrlplqdvyki-gigtvpvgrvetgtlkagmvvtvapamvstevksvemhhetltealpgdnvgfnvknvsvkdirr-gmvvgdskndppkeaktfnaqvivlnhpneiragytpvldchtahiackfqellekidrrtgkklednpka---vksgdacivtmiptkpmvvepftnyapvgrfavr-----------------------------------------------------------------------------tntvfdakrligrrfddatvtsdrkhwpfevis-dgskpkiqveskgekktfypeeissmvltkmketaeaylghdvnnavitvpayfndsqrqatkdagticgmnvlriineptaaaiaygldkkt--gaernvlifdlgggtfdvsiltiedg-ifevkstagdthlggedfdnrmvthftnefkrkhk-kdmtsnkravrrlrtacerakrtlssssqasieidslfegidfytsitrarfeelnsdlfrstlepvekamrda-------kcdkghihdlvlvggstripkvqrllqdffggkelnksinpdeavaygaavqaailsgdkseavqdlllldvaplslgietaggvmtslikrnttvptkqtqvfttyadnqpgvliqvyegeramtrdnnilgkfelvglppaprgvpqievtf------------------------------------------------------------------------------------------------------------------------------------------------------------------------------------------------------------------------------------------------ed--qsggqydktsdgwkalsriaalcnraefk--tgednkpilkrevngdaseaallkcvelavgnvmawrkknkkvcelpfnstnkyqvsihetedasdpryvlvmkgaperilersstifi-ngeekplddelreafnnaylelgglgervlgfcdymlpsdkypvgypfd-adsgnfpvhglrfvglmsmidppraavpdavakcrsagikvinn------taaaiarqvgiispgsetvediakrknvp-vesinpkrakaaivhgselrdmppnkldhilrihheivfartspqqkllivegcqrlghvvavtgdgvndspalkradigvamgiagsdvskqaadmilmddnfasivtgveegriifdnlkksiaytltsnipeispflifiiasiplplgtvtilfidl---------------------------------------------------------------------------------------------------------------------------------------------------------------------------------------------------------------------------------------------------------------------------------------------------------------------------------------------------------------------------------------------------------------------------------------------------------------------------------------------------------------------------------------------------------------------------------------------------------------------------------------------------------------------------------------------------------------------------------------------------------------------------------------------------------------------------------------------------------------------------------------------------------------------------------------------------------------------------------------------------------------------------------------------------------------------------------------------------------------------------------------------------------------------------------------------------------------------------------------------------------------------------------------------------------------------------------------------------------------------------------------------------------------------------------------------------------------------------------------------------------------------------------------------------------------------------------------------------------------------------------------------------------------------------------------------------------------------------------------------------------------------------------atlgvevhplefctnrgrirfnvwdtagqekf-gglrdgyyiqahcaiimfdvtsrityknvpnwhrdlirvcen---ipivltgnkvdikdr-kvkarsiv-fhrkk-nlqyydisaksn----------------------------------------------------------------------------------------------------------------------------------------------------------------------ragqrtrfkafvavgdynghvglgvkcskevatairgaiinaklsvvpvrrgywgnrigqphtvpckvtgkcgstrvrlipaprgtglvaagvpkkllmmagiddcytsatgqtatl---------------------------------------------------------------------------------------------------------------------------------------------------------------------------------------------------------------------------------------------------------------------------------------------------------------------------------------------------------------------------------------------------------------------------------------------------------------------rvnsqfektrkvsgprslqpsqwgmlcpcdtpegeacglvknlalmthvtvddeeapiirlafnvgvedvhll-sgeefssphvyivflngnilgvvrdherlvrtvrlmrr--------------aghisefvsiypskrqrcvfiasdggrvcrpyiivskg-----qpkvrqhhikeltr---glrsfedflsqglveyldvneesdamialy---------------esni--trdsthleiepftllgvcaglipyphhnqsprntyq-----------------------------------------------------------------------------------------------------------------------------------------------------------------------------------------------------------------------------------------------------------------------------------------------------------------------------------------------------------------------------------------------------------------------------------------------------------------------------------------------------------------------------------------------------------------------------------------------------------------lmatmlngaavmdaallliagnefcpqpqtsehlaaieimkl--khiiilqnkidlv-kenv--aleqhqqiikfiqgtvaegapiipisaqlkynievvceylcrkiptpernfmapphlivirs-----------------------------------------------------------------------------------------------------------------------------------------------------------------------------------------------------------------------------------------------------------------------------------------------------------------------------------------------------------------------------------------------------------------------------------------------------------------------------------------------------------------------------------------------------------------------------------------------------------------------------------------------------------------------------------------------------------------------------------------------------------------------------------------------------------------------------------------------------------------------------------------------------------------------------------------------------------------------------------------------------------------------------------------------------------------------------------------------------------------------------------------------------------------------------------------------------------------------------------------------------------------------------------------------------------------------------------------------------------------------------------------------------------------------------------------------------------------------------------------------------------------------------------------------------------------------------------caattaaatggccgcggtaaatctgaccgtgataaatg------------------tagcgcaatcaatagccaattaattgttggcaagt-------atgaatggcgtaacgaatgccccactgtctcaagataaaaaccaatgaaattgaaatcgtg-gtgaag-----atgccacgtacaaattgtaagacgagaagaccc--ccattgagctttactg----gaggcttata----------------ttgttttttttcaaatatataatgaa----------------------------------------aaaccactcatt------aattataaacggacagtttggttggggcgaccaccttctaaa-a-------g---taacgaaggtgtacataaggtaa-----------------------ataat-------atacagcaa---ggggtactcccgagctgacacggggaaaaa---------------aatccccgtggacccgttagtcaagagtgggtttgctaacgagcaacgaataaaagttaccatggggataaca------gcgtaatatcgttcgagagttcatatcgacga-cgatgtttgcgacctcgatgttgaattgcggtatcctagagg-tcgagccgcttcta-agggtt-gactgttcgtccattaaaagcctacatgatttgagttcagaccggcgt------gt-111001121112011111000000111
Hexactinellida                aaagattaagccatgcatgtaaactgcg-aatggctcattaaatcagttctagtttccgtagtaa-catagagctaatacatg---cttga---attcctgactat-gtattatag-atccaaaccaattggtg-attcatgc-taactt--ttcggatcgc-atcattggcc--ttgtgct-ggcg-acgcttcatacaag-tttctgccct-atcaactgtcgatggtagg--gtatggccta-ccatggttg-taacgggttaacgg----------------------------------------------------------gtggcagcaggcgcgcaaattacccaatcccgacctgg-ggaggtagtgac-aataaataacaa--aaatttggttctgcaattggaatgagaacaatgtaaatacct----taacgaga----gcatggagggc-agtc-tggtg-cagcagcgcgtatcagctc--atcatcatagcgtatata-----gtg-ttgcagttaaaaagctcgtagttggatttcggtttactttgaaaaaattagagtg--ttcaaa-gcaggcgcttgaat-acattagcatggaataatggaataggact-ctgtgtctattttgttgg---ttt----gaaggcagagagtaa-tgattaatagggaca-gttgggggcatt--cgtattatgtc-agagtgaatctgattct----------gaagacgaacaactgcgaaagcattt-gccaaggatg-ttttc-attaatcaagaacgaaagttaggggttcgaa-gacgatcagata-ccgt-cgtagtcctaacca-taaaca-atgccgactagggatcagcgtacttcattggacgttcgttggcacct--tacgagaa----atca--agagtttttgggttctgggggtgagtatggt-cacaaggctgaaacttaaaggaattgacggaagggtcaccaccaggagtggagcctgc-gcttaatttgactc-acacg---gaaactcaccaggtcc-gacatagttaggattgacagattgagagctctttcttgattctatgggtggtggtgcatggccgttcttagttggtggagtgatttgtctggccaaccttgttaacgaacgagaccttaaggctacacagagtgggacttcttagagggac-agttggcaggcaataacaggtctgtgatg-ccttagatgttctgggccgcacgcgcgctacactgatcagtcacggtgtatggggtaa---tcttgtgaaacttga--tcgtgctggggatagatccttgcaatttttgatcttg-aacgaggaattcctagtaagcgcaagtcattagcttgcgctgattacgtccctgccctttgtacacaccgcccgtcgctactaccgattgaatgttttagtg-aggtcttcggagaaag---ttgatc-aacttgatcatttagaggaagt-aaagtcgtaacagttcggtgatagccccgtgtaacgtgtttgtgcctgagttgtgcgtctgcaatcggtgaccgttga-tgagtcgggttgtttgggattgcagcccaaagtgggtggtagactccacatgaaaagtactttgaaaagagg-gt-gaaaagaccgtgaaaccgttaggagggaaattcaggcaagttagttgagtctggt-ggctgttggct-ggtctgagtgttctgatcatgtaggatgcaggcca-atgctccagagtgtaaactcaatcaactctgctgtacttcatgctgtacgaggctagtcacgctcgtctgtgtcctgtgctagttagtaca--caggcactggaaatctgtatgagagcggaatgaaagtgaaggacgacagattctagaatctgttgtgagcg-tgcctgttgggacccgaaagatggtgaactatgcctgaatagggtgaagccagaggaaactctggtggaagctcgtagcggttctgac-gtgcaaatcgatcgtcaaat-ttgggtataggggcgaaagactaatcgaaccatctagtagctggttccctccgaagtttccctcaggatagctgggttttatcaggtaaagcgaatgattagaggtattggg-gttgaaatgacctcaacctattctcaaactttaaatgggtaagaggcagggccatttttggtaagcagaactggcgatgcgggatgaaccgaacgctgggttaaggtgcccaagtcaac-g-ctcat--gagatcccag-gaaaggtgttggttgata--cagaca-gcaggacggtggccatggaagtcggaatccgctaaggagtgtgtaacaactcac--ctgccgaatcaactagccctgaaaatggatgcagatcttggtgg-tagtagca--attattcaa------atg-------agaactttgaag-gccgaagtggagaagggttccacgtgaacagcatttggacgtgggtgagtcggtcctaacgcttgcgatagccctgggaagagttgtcttttcttct-taaccgtaccaaccgtgtgcacagccctggaagcagtttgccttgagagagggctggaggtcgggtaaagcgctgcacttattgcagcgtccagtgcgctgtcgagagcccttgaaaagctgagtcaggactggaccatgttagtctcgtgtctggccgtacccatcaccgcatcaggtctccaaggtgaaaagcctctggccgctagaacaatgtaggtaagggaagt-cggcataatggatccgtaacttcgggaaaaggattggctctaagggctgggtaggtcgggctgcgaaaggaagcactcgagcagaactggaacggaccgggggaatccgactgtttaattaaaacaaagcattgcgatggccggtgat---cggtgttgacgcaatgtgatttctgcccagtgctctgaatgtcaaagtgaagaaattcaaccaagcgcgggtaaacggcgggagtaactatgactctcttaaggtagccaaatgcctcgtcatctaattagtgacgcgcatgaatggattaacgagattcccactgtccctatctactatctagcgaaaccacagccaagggaacgggctt--ggcagaatcagcggggaaagaagaccctgttgagcttgactctagtctgaccttgtgaaacaacatgagaggtgtagtataggtgggagaaataccgctactcgcatcgtttttttacttattcgatgaggcggagatggatccgtgtcgaagacagcgtcaggtggggagtttggctggggcggcacatctgttaaatgataacgcaggtgtcctaaggtgagctcagtgagaacggaaatctcacgtagaacgaaagggtaaaagctcacttgattttgattttcagtgtgaatacaaactgtgaaagcatggcctatcgatcctttagttgttttc-attcggagtctgaagctagaggtgtcagaaaagttaccacagggataactggcttgtggcagccaagcgtccatagcgacgttgctttttgatccttcgatgtcggctcttcctatcattgcgaagcagaattcgcca-agcgtcggattgttcacccgccaacagggaacgtgagctgggtttagaccgtcgtgagacaggttagttttaccctactgatgagtgc--gtcgttgcaatagtaattcaactcagtacgagagggacagttgattcagacatttggtatttgcacttggctgaccagccactggtgcgaagctaccatctgcaggattatga-----------------------------caacttctaacggtggatctctcggc-tcgtgtgtcgatgacgaacgcagccaactgcgat--acgtagtgtgaattgcagaatcttgtgaatcattgaattttcttaacgcgaatggc-gcttt--g--agcttgctcaaggcatgtctg-------------tctgagggtcgttt----------------------------------------------------------------------------------------------------------------------------------------------------------------------------------------------------------------------------------------------------------------------------------------------------------------------------------------------------------------------------------------------ktg-qkyfplvlciflflvvvnimglf-pyvf-tptvhivvtfgmslsimisvtilgv-ltfkvrffsilvp-g-gvplilapflviietlsyiiraislgvrlcanisaghllfailsgfafnllfng--ffflgvlpvfimgfitll---elmvaviqay-vfsllvviylgdtm---pqldvasyltqyiw--vllalsilfclivlgilpv----------------------------------------------------------------------------------------------------------------------------------------------------------------------------------------------------------------------------------------------------------------------------------------------------------------------------------------------------------------------------------------------------------------------------------------------------------------------------------------------------------------------------------------------------------------------------------------------------------------------------------------------------------------------------------------------------------------------------------------------------------------------------------------------------------------------------------------------------------------------------------------------------------------------------------------------------------------------------------------------------------------------------------------------------------------------------------------------------------------------------------------------------------------------------------------------------------------------------------------------------------------------------------------------------------------------------------------------------------------------------------------------------------------------------------------------------------------------------------------------------------------------------------------------------------------------------------------------------------------------------------------------------------------------------------------------------------------------------------------------------------------------------------------------------------------------------------------------------------------------------------------------------------------------------------------------------------------------------------------------------------------------------------------------------------------------------------------------------------------------------------------------------------------------------------------------------------------------------------------------------------------------------------------------------------------------------------------------------------------------------------------------------------------------------------------------------------------------------------------------------------------------------------------------------------------------------------------------------------------------------------------------------------------------------------------------------------------------------------------------------------------------------------------------------------------------------------------------------------------------------------------------------------------------------------------------------------------------------------------------------------------------------------------------------------------------------------------------------------------------------------------------------------------------------------------------------------------------------------------------------------------------------------------------------------------------------------------ilkvhargldpkamynvmldfaaadstrwkfvngew---------vvrgkpepaapscqythpdsphfgshwmk-qpmqfckvklsnklnsng-qimlnslhkyeprvhivrvesntsdgdqek------------vcsa-s--fsdaqfiavtayqneeitnlkiryn-----------------------------------------------------igtkfweeiaedhnidtngvf-----vpgddpeesqmrqerlnvyyneaqggkyvprallvdlepgtmdtikggkfgnlfrpdnlihaqsgagnnwakghytegadlvdrvmdvlrkeaegcdcmqgfqlthslgggtgsgfgtlliskikeeypdrimmsfsvvpspkvsdtvvepynavlsthqlidntdqtfcidnealhdickrvlkldkanyselnhliccamsgitsclrfpgqlnadlrklavnmvpfprlhffmpgfaplvssdnksyqavsvaeltqqmfdskhcmaacdprngkylnvsaifrgkvamkevddqmvsmqnknssyfvewipsnvktavcnvpp--------khlkmsstfianttaiktlfermleqfgkmfkrkaflhfytgeg----------------------------------------------vvgdgavgktcllisyttnkfpqeyvptv---fdnyavtvmiggepytlglfdtagqedydrlrplsypqtdiflvcfsvvspasfenvrekwvpeithhcpktpfllvgtqidlrddsahieklakikqkp--------cnldggdrlckelravkyvecsaltqkg------------------wifstnhkdigtlyllfgafagmigtafsllirlelsapga--m--lg-ddhlynvivtahafvmifflvmpvmiggfgnwfvplyigapdmafprlnnisfwllppalslllasafv-eqgagt----gwtvypplsgiqahsg-gsvdlvifslhlagissilgamnfittiinmraw-gitldr--mplfvwsilvtavllllslpvlagavtmlltdrnfntaffdpagggdpilyqhlfwffghpevyililpgfgiisqiiptfaakkqifgylgmvyamvsigvlgfivwahhmftvgmdvdtrayftaatmiiavptgikifswvatmfg-gvlrldtpml-waigfvflftmggltgivlansaldvvlhdtyyvvahfhyvlsmgaifaifggfyywfgkitgycynevfgkihfwlmfigvnltffpqhflglaglprrysdfhdsfagwnqisslgsiisilgviwfiyivwdayyreqlgfqd-agsppmeeiiwfhdeimliliiiiifvlwliikal-ttkfynkyl---fqgv-lievvwtllpggvlifialpslkllylidev-vnp-gltikvvghqwywsyeys--fdsymtpsle-lkkgdlrll-dvdnrlivpiqtevrvlvtggdvlhsfavpslsvkidavpgrlnqtsfylkrpgifygqcseicganhsfmpivvegvhpyhlvdpspwplvgacgaffttvggvmyfh-y-sqigllalgl----vliigtmvv--wwrdviregtyqgchtfivrqglkygmilfilsevclfisff--waffhsslaptidmggvwppvgvnplnpfsipllntaillssgatvtwahhgvisgnrkeai-rslaltvilgliftglqgmeyyeapftisdsvygssffvttgahgghvligsmfllvclyrlinfqftrhhhlgfeaaawywhfvdvvwlflfvfmyww-gsrknnplvvlfnnifidlpapsnfsylwnfgsllgvclsiqiitgiflamhycpdinsaftsvahitrdvnygfvlrllhanggsmfflcvyfhisrglyygsyt--krivwnvgviifllmiltafmgyvlpwgqmsfwaatvitnllsaipyvgedivrwiwggfsvsnatlnrffslhylmpfvlgvlalihlialheegsnnpigvk-sdvdk-ilfhyyyalkdlygaivlvallsiivf--ffpyilgdaenfkqanpl-----vtpvhikpegnflfvyailrsipnklggavalvfsilvlfflpflhqnrfkgvrfrpvskvlfwflvgdfvllvwiggqpv-eepyiligqvvavfyfvyflilfplvgrlenkll------------------------------------------------------------------------------------------------------------------------------------------------------------------------------------------------------------------------------------------------------------------------------------------------------------------------------------------------------------------------------------------------------------------------------------------------------------------------------------------------------------------------------------------------------------------------------------------------------------------------------------------------------------------------------sntvfdakrligrryddpivhsdmkhwpfniin-dagrpkiqveykgekknfyaeeissmvllkmketaeaylgktvsdavvtvpayfndaqrqatkdagiisglnvlriineptaaaiaygldkkt--ggernvlifdlgggtfdvsvlaideg-ifevkstagdthlggedfdnrmvnhfvaefkrknk-kdlstnkrslrrlrtscerskrtlshsaqanieidslfegidfytsitrarfeelnqdlfrgtlepvekslrda-------nlgkgeihdivlvggstripkiqkllqdffngkelnrsinpdeavaygaavqaailtgdtsevvqdvllidvaplslgietaggvmtnlikrnttiptkqqntfttysdnqpavtiqvfegeramttdnnllgkfdltgippaprgvpqievtf--------------------------------------------------------------------------------------------------------------------------------------------mdfkymrv-gvillilgvlgvvl?rk?liimlmsielmllavsllllkishtld?iigqiftimvltvaaaesaiglaifvayyrirgtiavsal?llrged--qsgaahdkgsstwkalakigglcnraefk--egqedlpilrkecngdasetailkfvelsvgnvmdmrakdkkiieipfnstnkyqvsihkqedegdtrfllvmkgaperildrcstili-qgeekpldeemkesfneaylqlgglgervlgfcqyylpaeefpsdfefsiddppnfplenlcfvglmsmidppraavpdavskcrsagikvi-------------------------------------------------------------------------------------------------------------------------------------------------------------------------------------------------------lvsiayltlaerkvlgyiqgrkgpnvvglygilqpiadgvklfikeiiipnhvnmyiyilspifsltlafiawgvvpygqgavlsdtgigilylfavssisvyaalmsgwssnskyaflgairgaaqmisyevsigliiisvvlcvgslnlieivlsqkk-m--wyiiplfpagvmffvsalaetnrvpfdltegeselvsgfnveyssmsfalfflaeychiilikvgfllflfiwirgtyprirydqlmfllwksylplslgvssvnwlsiylalelqtltlfilvak-kknsaysteag----------lkyfvlgaissglflfgctllygvsgetsi------------qgin-svlig-dvgkifitasllfklsvvpfhmwapdvyegvptittallaimpkigvfsvlvlv---gaigalnqtkikrllaysgighmg-fll-fgvaigsfesiqaslvyiiiyvimsiggfsvflslal--iieasclsr-dnfvialtlalmflsiagipplagflgkwlillsgmssgyylicmai-vvasviagvyyvrvvqiiyfp-n--vlifcsiilsiivfglsyivgv-klpdiekvsvyecgfdp-fgssrvpfsvkffligilflifdleisflfpwcvvlnq-ikllg-vwvmylfliiltigliyewiggglewsiffiiltallipvcvlisfnsirfl-i---kefllcllfievlligvflvldl-vgfyilfegilipmfliigiwgsreekiqasyyfffytfigsvfmlfhiwlpqahveapvagsvvlagvllklggygfirfswpllpdaseyfg--pliltlslfaiiygslttcrqvdlkriiayssvahmglvtlglfshtvqglvaavflmlahglvssalfitv-tflydryftrl-ikyyrgmcitmplfsilllilvla-nasiplscnfigeflsilvafe-ysfmagllasvgmvlsagysiymynricfgvfsksfyfsrdlsrrevysllplviliilmgvfpflvtyiklwrwfd-sev-----lttylglqfdsltsimlivitsisvlvhiystgymsgdphiprfmsyls----lftflmivlvtsdnyiqlfigwegvglcsyllinfwltrinankaamkamlinrvgdiglvlaiikiieefgalefstiyslflgav-gksaqlglhtwlpdamegptpvsalihaatmvtagvfliirsgpffe-gsplalaiitivgaltaffaatvgvvqndlkkvvaystcsqlgymvmicgl-snysv-slfhltnhaffkallflsagsiihavr-deqdmrkmgglr--nslvftyvmvligslslmgfpylagfyskdlilelisirlvyltf-iinanskkgvfikvqes--ywkctfafifigllavylwvilvknymls--nilspiignfvkivplllslfgafl--aflvy---vvcismvisgimv--isal-svhsvlwlimaftsavvlf--iflevdfialiflivyvgaiailflfvimm-----------------------------------------------------------------------------------------------------------------------------------------------------------------------atlgvevrplifytnhgaikfnvwdtagqekf-gglrdgyyiqgqcaiimfdvtsrvtyknvpnwhrdltrvcen---ipivlcgnkvdikdr-kvkpkait-fhrkk-nlqyydisaksn----------------------------------------------------------------------------------------------------------------------------------------------------------------------kagqrtrfkaivaigdyknhvglgvkvakevataikgaitaaklsiipvrkgywgnkiaephtvpckltgkcgsvrvrlipaprgtgivsapipkkllqmagvedcytsargqtatl---------------------------------------------------------------------------------------------------------------------------------------------------------------------------------------------------------------------------------------------------------------------------------------------------------------------------------------------------------------------------------------------------------------------------------------------------------------------rinslfektrkvsgpralhpsqwgmlcpsdtpegescgliknlslmthitspceqssldgflynlgvedvlyl-sgaelsypfvfsvfhngqllgvtrdyrrlvralrltrr--------------sglldhfvsvsvvekqksvhvssdggrlcrpyiiverg-----rplvtaqhlqslke---glmnfqdfvqgglveyldvneendcllamy---------------ernl--ssetthleiepftilgvcaglipfphhnqsprntyq-----------------------------------------------------------------------------------------------------------------------------------------------------------------------------------------------------------------------------------------------------------------------------------------------------------------------------------------------------------------------------------------------------------------------------------------------------------------------------------------------------------------------------------------------------------------------------------------------------------------lmatmlngaavmdaalliiagnetcpqpqtsehlaaidimkl--khiiilqnkidlv-qekq--akeqhgqimkfihgtiaadapiipisaqlkfnieviceyickkipipirdftstprliiirs-------------------------------------------------------------------------------------------------------------------------------------------------------------------------------------------------------------------------------------------------------------------------------------------------------------------------------------------------------------------------------atcctatggcttatg--------------------------------------taaaaattgaatg-------------------------------------------------------tgatcagataaagt-------------------agaatttcaaaagcggaggaggcctactagttaaaaaaaagcagatta----------------------------------------------------------------------------------------------------------------------------------------------------tacgaaagtagggggagcaaacgggaatagtaagcccggtagtccttactgtaaacaattaattttaggtttataggatctacgataacttaaga-----aaattacgcctggagagta-cggtcgcaagattaaaattt------aaaaaatatggcggttcaccg-gt-gcaattagaggagcgtgtggtttaattcgatgattcgc-----gaataattttaccaagactagaaggggtgtggggcggattagagtt--------------------------------atta----cactgaattcaggtattg----------------catggccgtcgtcagtttgtgttttgaaagtattagaataggcttaatccaggtttatttattggggtgataaataa---------------------------aagagggaggaagtcaggtcgttatggtcctaatgttttggg-----------------------ctatacatgcg-----ctacaaggaatatatatacatagaagggcggcttaaaaagtaaaaaatcggaatagtttttgcaatagagagtatgaagagggatttaatagtaa-tcggaaagtagggcgtttcggtgaataa------aaactgggtgttcgtacaaatcgcccgtca-------------------ccttag-ctaagttaatttttaaaaag-----------------tggaaagttataaaaga---------------------------------------------ag-aattcaatagctgcggtatacttaaccgtacaaag-g------------------tagcacaacaaatagcctgataattccaggatcgc-------atgaa-ggcaaaacgaaactttaactgtctcaagaatctaaaaaagaaaatagaatgtgtg---tgaa-----aatccacacttaagcggcaagacgacaaga-cc--cta-aaaactttacta----aaaatcttaaatataccactaataaactatttaaatataattagaat---------------------------------------------------------------aaacttaagatttaagtttcgttggggcaacgatctcaaaaaca------------ataaataagatatacaatcctc-----------------------------------caatccacaaaccaataagttaaacatagatagacccattaa--------------------------acacatacaattaatgaacataaaata---------------aaagctctttagggataaca------gcgtaatattgttcacaaagatccactcaaa--caatgtttgcgacctcgatgttgaattgctatacccccaa---tgtagacacattaa-aaggttggactgtcgttccattaaaata------------------------------------111001121112011111000000111
Hydrozoa  			          aaagattaagccatgcatgtaaactgcg-aatggctcattaaatcagttatcgtttctgtggtaattctagagctaatacatg---cgaaa--aat-cccgactgt-atttattagattaaaaaccaattggtg-attcatga-taactt--ttcgaatcgc-a----t-ggcc-ttgcgcc-ggcg-atgtttcattcaaa-tttctgccct-atcaactgtcgatggtaagg-tagtggctta-ccatggttg-taacgggtgacggagaattagggttcgattcc--ggagagggagcctgagaaacggctaccacatctaagg-aaggcagcaggcacgaaaattacccaatcccaacacgg-ggaggtagtgac-aagaaataacgac-tatataggcttcgcaattggaatgagtacaatttaaatcctt----taacgagg-atcaattggagggcaagtc-tggtgccagcag-ccgcggtaattccagctccaatagcgtatatt-aaagttg-ttgcagttaaaaagctcgtagttggatttcggtttactttgaaaaaattagagtg--ttcaaa-gcaggcgcttgaat-acatgagcatggaataatggaataggac-tttggtcctattttgttgg---ttt--ctagga--ccgaagtaa-tgattaagagggaca-attgggggcatc--cgtatttcgtt-gtcagaggtgaaattcttggatttacgaaagacgaacaactgcgaaagcactt-gccaagagtg-ttttc-attaatcaagaacgaaagttagaggatcgaa-gacgatcagata-ccgt-cctagttctaacca-taaacg-atgtcgactagggatcagcgggcgttgaacgac-ctcgttggcacct--tacgggaa----acca--aag-tttttggattccggggg-aagtatggt-tgcaaagctgaaacttaaaggaattgacggaaggg-caccaccaggagtggagcctgcggcttaatttgactcaacacggg-aaaactcaccaggtccagacatagtaaggattgacaggttgagagccctttcttgattctatgggtggtggtgcatggccgttcttagttggtggagtgatttgtctggttaattccgttaacgaacgagaccttaaccggctaaatagtcacacttcttagagggac-tgttggtaggcaataacaggtctgtgatgcccttagatgttctgggccgcacgcgcgctacactgtcggatt-cagcgagttgggtaa---tcttttgaaagtccg--acgtgatggggattgatcattgcaattattgatcatg-aacgaggaattcctagtaagcgcgagtcatcagctcgcgttgattacgtccctgccctttgtacacaccgcccgtcgctactaccgattgaatggtttagtg-agatcttcggaaaaag---ttgatcaaacttgatcatttagaggaagtaaaagtcgtaacaaggt----------------------------cggaggaaaagaaactaacaaggattcccctagt-aacggcgagtgaagcgggatgagctcaa-a-cttaaaatctctgtctctcttaagttgcttggaacggcaca-t-----cgtagagggtgacaatcccgtgtgtgagtcgggttgtttgg--gaatgcagc-ccaaaatggga-ggtaaactccttctaaagctaaatattgg-cacga-gaccgatagcgaacaagtaccgtgagggaaagatgaaaagc-actttgaaaagaaagttaat-a-gtacgtgaaac-cgttaaaagggaag--cgcatggatgcgacccgtcttg-aaacacggacc-aaggagtctaacatgtgtgcgagtcttcggggagca-catctgttgggacccgaaagatggtgaactatgcttgagtagggtgaagccagaggaaactctggtggaggctcgtagcgattctgac-gtgcaaatcgatcgtcaaac-ttgagtataggggcgaaagactaatcgaaccatctagtagctggttccctccgaagtttcccttaggatagctgggttttatcaggtaaagcgaatgattagaggccttagg-gttgaaacaaccttaacctattctcaaactttaaattggtaagaagccgggccaattttggtaagcagaactggcgatgcgggatgaaccgaacgctgagttaaggcgcctaaatcgac-g-ctcat--cagaccccac-aaaaggtgttggttgatc--cagaca-gcaggacggtggccatggaagtcggaacccgctaaggagtgtgtaacaacacac--ctgccgaatcaactagccctgaaaatggatgcagatcttggtgg-tagtagca--aatattcaa------atg-------agaactttgaag-accgaagtggagaaaggttccatgtgaacagcagttggacatgggttagtcgatcctaaaacgcaac-tgaactcggaga--cgtcggcaggagccc-tgggaagagttctcttttcttgttaacg-gcctgaca--ccatggaatctgattgccaggagatat-ggtttgacggtc-ggtaaagcactacacttcttgtagtgt-----ccggtgcgcttctgacggcccttgaaaatccgagggaaagattgat---tttcgcgtccgttcgtactcataaccgcagcaggtctcctaggtgagcagcctctggtccat-agaac-aatgtag---gtaagggaagtcggcaaaatagatccgtaacttcgggaaaaggattggctctaaggattgggtctgtcgggcagaactggtacggacaaggggaatccgactgtttaattaaaacaaagcattgcgat-ggccggaaa--cgg-tgttgacgcaatgtgatttctgcccagtgctctgaatgtcaaagtgaagaaattcaaccaagcgcgggtaaacggcgggagtaactatgactctcttaaggtagccaaatgcctcgtcatctaattagtgacgcgcatgaatggattaacgagattcccactgtccctatctactatctagcgaaaccacagccaagggaacgggctt--ggcaaaatcagcggggaaagaagaccctgttgagcttgactctagtctgactctgtgaaaagacataggaggtgtaggataagtgggagaaatac-actactcttattgtttttttactt-attcgattgagcggaggcgatccgtgtcgaagacactgtcaggttgggagtttggctggggcggcacatctgtcaaatgataacgcaggtgtcctaaggtgagctcaatgagaacagaaatctcatgtagaacaaaagggtaaaagctcacttgattttgattttcagtatgaatacaaactgt------gaaagcatggcctatcgagcctttagtc-tttaggagttttaagctagaggtgtcagaaaagttaccacagggataactggcttgtggcagccaagcgttcatagcgacgttgctttttgatccttcgatgtcggctcttcctatcattgtgaagcagaattcacca-agtgttggattgttcacccactaatagggaacgtgagctgggtttagaccgtcgtgagacaggttagttttaccctactgatgaagt---gttgttgcaatagtaattctgctcagtacgagaggaaccgcagattcagacaattggcatttgcacttgcttgaaaaggcaatggtgcgaagctaccatctgttggattatga------------------------------aacttttaacggtggatcttttggc-tcgtgcatcgatgaa-aacgtagtcagttgcgat--aagtattgtgaattcgcagaattcaggaatcatcgaatctt-tgaacgcaaactgc-cctttctg--atattc--agggacatgtctg-------------tcctaacgtcgtttaaam-addevaa-lvvdngsgmckagfagddapravfpsivgrprhqgvmvgmgqkdsyvgdeaqskrgiltlkypiehgivtnwddmekiwhhtfynelrvapeehpvllteaplnpkanrekmtqimfetfnspamyvaiqavlslyasgrttgivldsgdgvshtvpiyegyalphaiirldlagrdltdylmkiltergysftttaereivrdikeklsyvaldfeqemqtaassssleksyelpdgqvitignerfrcpetlfqpsfigm-esagihettynsimkcdvdirkdlyantvlsggttmfpgiadrmqkeisalapptmkikiiapperkysvwiggsilaslstfqqmwiskqeydesgpsivhrkcf--------------------------------------------------------------------------------------------------------------------------------------------------------------------------------m---sqldlslylnhyf---vllllfflliilislrfyn-----asqtvtipdg-vsikmngrsitvtgprgtlhksfshlnleltrvn-kk--t-irvdvwfalrkhlaclrticshienlikgvqygflykmrsvyahfpinl--nimddgktvevrnylgekyirvvkmrdgvickp-sgn--kdeiivegndielvsnsaalinqcakaknkdirkfldgiyvs--------ek-----------aprhgsigflprkrckrhngkiksfpkddqsqpchltgfigfkagmthivrevdrhgskvhk-kevveavtiletppivvvgivgyvetprghrqltsvwaehlseecrrrfyknwyksk-rkafakaskkwsd--gknnierdldkmkky---ckvipvlvhtqqkll----hl-khnkayim?lqvygg-slsykidwakdhlektlsiggvfaqnemidvigvtkgkg-----------------------------------------------------------------ntliekrp-knfgigadvrpkrdltrfvrwpkyirlqrqkrilcqrlkvppsinqf--tqtldqqtatqlfkllhkyrpetkaekkarltqlaekkaa-g-gka-dagkkpvt--vkyginhitnlve--skkaqlvviahdvdpieivvwlpalcrkmgvpycivkgkar--------------------------------------elfvs-------------kk???????????????????????????????????????????????????????????????????????????????????????????????????????????????????????????????----------------------------------------------------------???mgid-ldhrhdkkkqrkepvsqdpyirllvklyrflarrtssrfnevvlkrmfmsrtnrppvsiariarrms------kpgc-adk--icvivgsvtddvrlldvpk-lkvcalrftegartrilkaggealtfdqlairaptg-----kntlllqgrrrareackhmgrapgvphsstkpyvrnqglkfekar--grrasrgnk----------------------------------------------------------------frdpyk-fklnkelfiategmhtgqfvycgkkatlqignilpvgampegtiicnieeksgdrgklarasgdyatvvshnrdtrvtriklpsgikkavpsfnrasarivagggriehpllkpcrayhh?qvkpqll-----------alqprggckrnpanqtssvr----------------------m---gip?dswhkrratggrkkpltkkrkhclgrpaantrig----p----krihpvrcrggnlkfralrldvgnyswgsesitrktriidvlynasnnemvrtktlvknaiihidaapfkqwfeahygvamgrkk--ghka--ad-gee-dvln-------k--trshsaqrkidarkpg--skveqhleeqftsgrvlacissrpgqsgrc-dgyilegkeldfy-----------sknrkkrghvsaghgrvgkhrkhp--ggrgkaggllhlrtlfdkyhpgyfgkvgmryfhktmnkyhcpainldklwslvseqtrkny--agkegpapv-idciragyykvlgkgi-lpkqpvivkakffsrraeekikkaggtcvlsakkkrtfrkfsfrgvdldqlldls---------seqlmelvhararrrfsrglkmkplalmkklrkakkeaapm-ekpavvkthlrnmivlpdmigsivgvhngktfnqveikpemighylgefsmtykpvrhgrpgigat-hssrfiplk------ystdp--enpiksckargsylpvhfkntretaqaikkmhirkayrylkdviakk--qiipfrrfcggvgrkaqakaf-ka--sqgrwpvksaqfllqllknaesna---dvkgldvdslvidhiqvnrapymrrrtyrahgrinpymsspchiemivsekeqvvprm--aivvpek--fqhilrvmntnidgktkimyamtsikgvgrrfsnlclkkadidmtkragelsdeeverlvtimqnprqykipdyflnrqkdikdgkfsqvlangldnklredlerlkkirahrglrhywgl-rvmgpkfdptaitivylrvvggevgatsslapkigplglspkkvgddiakatgdwkglkitvqltiqnrqakisvvpsaasliikalkepprdrkkvkhvqhngnvtlntiydiaremrp--rsiarklegtkkkilgtaksigwtgdgerthelikki----------msdaegmdintalqeilkqslmhdglarglreavkcldkrqallcilanncdeqtyvkliealca--ehninlikiednkklgewsglckidkegnarkvvgcscvvvkdwgke--sqahdvlmdyfkl---gelreykiigrrip------pplyrmrifapdavsarsrfwyfmkklkklkktvgevvmcsevfdkspttvknfgvwiryns-rsgthnmyreyrditvtsavtqcyrdmaarhrarassiqilkvevv-psskcrrphvkqmhnskmrfp-lt--hrvmr-sq-fkstfqakrphtfnivcthpv-edgimk---vddlreflmrrikvnnkln-nle----q--lt--ieaa-ktkvtvts-ekqfskrylkyltkkylkknnlrdwlrvvasths--dyelryfqi??????????????????????????????????????????????????????????????????????????????????????????????????????????????????????????????????---------tatavafck----rgnglikvngrpldlvepvtlrmkvqepvlllgk-erfagidirvrvrgggqiaqlyairqaiskgivayyqkfvdeaskkeikdllvrydrsllvadprrceakkfggpgararyqksyrtirtrkfmtnrllmrrqmvvdvlhpgs-atvakseireklarmykst-adcvmcfgfktvfgggkttgfalvydnldylkkyepkyrlqrlglyklddselwkkfktltnemivtkngrrmfpvlklnirgleshamysilldfvavedhrwkyvngew---------vaggkpepattssvyihpdspnfgthwmk-spisftkvkltnkmngeg-qvmlnslhkyqprvhiirv--g-apegert------------isth-t--fpetqfiavtayqneeitglkikynpfakafldakersdhkdilcerdalnqia-sny---gy---------------------------------------------------------------------------------------sgpfgqifrpdnfvfgqsgagnnwakghytegaelvdsvldvvrkeaescdclqgfqlthslgggtgsgmgtlliskireeypdrimntfsv-----------------------------------------------------------------------------------------------------------------------------------------------------------------------------------------------------------------------------------------------------------------------------------------------------------------------------------------------------------------------------------------------------------------------------------------------------------------------------------------------genicnl---------atatalsmlirlelagpga--m--fg-ddhlynvivtahafvmifflvmpvliggfgnwliplyigapdmafprlnnlsfwllppalllllgsslv-eqgagt----gwtvnpplsgaqthsg-gsvdmaifslhcagassimgainfittifnmrap-gltldk--lplfvwsvlitafllllslpvlagaitmlltnrnfnttffd--------------------------------------------------------------------------------------------------------------------------------------------------------------------------------------------------------------------------------------------------------------------qlsfqe-sasscsnnliffhdntmfymiiilvlvgwllfsii-inknynkfl---lenn-fieivwtlipaiiliiiaipslfllysiden-vep-sltvkivghqwywsyeys--fdsymipttd-lnqgdfrll-etdndlvlpvntkiklivssadvihcwtvpslgvkvdaipgrlnqlnfiinrpgkffgqcselcglnhsfmpisiysv-----------------------------------------------------------------------------------------------------------------------------------------------------------------------------------------------------------------------------------------------------------------------------------------------------------------------------------------------------------------------------------------------------------------------------------------------------------------------------------------------------------------------------------------------------------------------------------------------------------------------------------------------------------------------------ggqqyeflgdaildflitlhiqsntqnlspgqltyfrsavvnnntfglla-------ikhsfykyiysssn---elfssynsfieivkd-----------------------------------------------dqgmsnkvkphinivvighvdsgkststghmiykcggidkrqiekfekeaqemgkgsfkyawvldklkaerergitidialwkfettkyvvtiidapghrdfiknmitgtsqadcavlivasstgefeagiskngqtrehallaftlgvkqmivavnkidnteppysearfneikkeisayvkkvgydpktvpvlpvsgwhgdnmiepspnmswykgweveykd----tgkhtgktlleald-niplparpsskplrlplqdvykiggigtvpvgrvetgilkpgmvvtfcpanlstevksvemhheslpealpgdnvgfnvknvsikdirr-gmvasdskndpaieaasfkaqviilnhpgeihagyqpvldchtahiackfaellekidrrsgkvietepkm---vksgdaaiinlipskgmcvesfsqypplgrfavrdmrqtvavgvikevdktvaaigidlgttyscvgvfqhgkvevianeqgnrttpsyvaftdterligdaaknqvamnpsntvfdakrligrkfndpsvtsdrkhwpfnvid-dgsrpkiqvefkgetksfypeeissmvllkmkeiadaylgkkvtdvvitvpayfndsqrqatkdagviaglnvlriineptaaaiaygldkkv--gteknvlifdlgggtfdvsilaiedg-ifevkstagdthlggedfdnrlvnhfvdefkrkhk-kdissnkralrrlrtacerakrtlsastqasveidslfdgidfytsitrarfeelcidlfrgtlgpvadairdagknssgqnfsksdihevvlvggstripkvqsllqeffngkelnksinpdeavaygaavqaailagdkheavqdlllldvaplslgietaggvftplikrnttvptkysqvfttysdnqpgvliqvfegersmtahnnllgkfeltgippaprgvpqievtfdvdangtlnvsaldkstgkenkititndkgrlskediermvqeaekykaddelqrdkvqaknslesycynmkqtvedekvkgkiseedkktiikkcnetvewvdknqtaekdeyehkqkelekvcnpiitklyqagggmp----------------------------------------------------------------------------------------------------ed--qsgishdkasgtwqalarigalcnraefk--pnqdelpilrkecngdasetailkfvelsvgsvmdmrtknkkvaeipfnstnkyqvsvheqeqeedpryllvmkgaperilercstill-kgeeteldkemrecfnnayvelgglgervlgfchyylpaedfpvgfefdsddppnfplenlcfvglms-----------------------------------------------------------------------------------------------------------------------------------------------------------------------------------------------------------------------------------------------------------------------------------------------------------------------------------------------------------------------------------------------------------------------------------------------------------------------------------------------------------------------------------------------------------------------------------------------------------------------------------------------------------------------------------------------------------------------------------------------------------------------------------------------------------------------------------------------------------------------------------------------------------------------------------------------------------------------------------------------------------------------------------------------------------------------------------------------------------------------------------------------------------------------------------------------------------------------------------------------------------------------------------------------------------------------------------------------------------------------------------------------------------------------------------------------------------------------------------------------------------------------------------------------------------------------------------------------------------------------------------------------------------------------------------------------------------------------------------------------------------------------------------------------------------------------------------------meiqkkaghggvnqlggvfvngrplpepvrrkivelahqgvrpcdisrqlrvshgcvskilgryyetgsirpgviggskpkvatpsvvtkiaeykihnptmfaweirerllndqicdvesvpsvssinrivrnr-lkfkmvvvgaggvgksaltiqliqnhfvedydpti-edsyikqvvvdgaicildildtagqeey-samrehymrtgegflcifavtslksfqeidnfrtqalrvkda-dkvpmvlvgnkvdlpkr-dvstkdgndkalsf-gipyvetsaktkq---gveeafftlvreiladrrnqegqkksd---skrakfkctll------------------------------------------------------------------------------------------------------------------------------------------------------------------------------------------------------------------------------------------------------------------------------------------------------------------------------------------------------------------------------------------------------------------------------------------------------------------------------------------------------------------------------------------------------------------------------------------------------------------------------------------------------------------------------------------------------------------------------------------------------------------------------------------------------------------------------------------------------------------------------------------------------------------------------------------------------------------------------------------------------------------------------------------------------------------------------------------------------------------------------------------------------------------------------------------------------------------------------------------------------------------------------------------------------------------------------------------------------------------------------------------------------------------------------------------------------------------------------------------qdlvtldpsrlnplspeiisrqatinigtighvahgkstvvkaisgvqtvrfknelernitiklgyanakiyrcdnsgcprpgcyrscgsskedvfpcdrpsctgkfrlvrhvsfvdcpghdilmatmlngaavmdaallliagnescpqpqtsehlaaieimkl--khmiilqnkidlv-ketq--akeqheqilrfvkgtiaegspivpisaqlkyn-----------------------------------------------------------------------------------------------------------------------------------------------------------------------------------------------------------------------------------------------------------------------------------------------------------------------------------------------------------------------------------------------------------------------------------------------------------------------------------------------------------------------------------------------------------------------------------------------------------------------------------------------------------------------------------------------------------------------------------------------------------------------------------------------------------------------------------------------------------------------------------------------------------------------------------------------------------------------------------------------------------------------------------------------------------------------------------------------------------------------------------------------------------------------------------------------------------------------------------------------------------------------------------------------------------------------------------------------------------------------------------------------------------------------------------------------------------------------------------------------------------------------------------------------------------------------------------------------------------------atattaaatggatgcagtaactctgactgtaataaa-g------------------tagcataattagttgtcatttaattgatggagaga-------atgaatggttacacgaatttttcactgtcttaa-aaaaaattttttaaaattgaaataata-gttaag-----atgctattta-aaattgtaagacgaagaga-cc--ctatagagctttacta----taaacttttt----------------tcttaaaaataatataaaattattaa----------------------------------------------------------aactagaaattggtagtttagttggggcgactgttttttaaaaa-----------taacaaaaataagcaatataata-----------------------gtata-------attaaacaa----------------tttaacaattactatag--------------taggctataatgacccgttattataataaataataaataacgattaattgataaaagctaccttagggataaca------ggataattttgttttagagtccttatcaaaaa-caaagtttgtcacctctatgttgaattaagatatcctaataa-tgcagtagttattg-agggtaggtctgttcgacctttaaaatcttacatgatttgagttcattccgtcgcaagacagg-101000121012121111111111111
Cubozoa                       aaagattaagccatgcatgtaaactgcg-aatggctcattaaatcagttatcgtttctgtggtaattctagagctaatacatg---cgaaa--agt-cccgaccgt-atttattagactaaaagccaattggtg-attcatga-taactt--gtcgaatcgc-a----cgggca-tagtacc-ggcg-atgtttcattcaaa-tatctgccct-atcaactgtcgatggtaagg-tagtggctta-ccatggttg-caacgggtgacggagaattagggttcgattcc--ggagagggagcctgagaaatggctaccacatccaagg-aaggcagcaggcgcgcaaattacccaatcctgatacag-ggaggtagtgac-aagaaatagcaac--tttctggtctcataattggaatgagtacaatttaaatcctt----taacgagg-atctattggagggcaagtc-tggtgccagcag-ccgcggtaattccagctccaatagcgtatatt-aaagttg-ttgcagttaaaaagctcgtagttggatttcggtttactttgaaaaaattagagtg--ttcaaa-gcaagtgcttgaat-acatgagcatggaataatggaacaggac-tttggtcccgttttgttgg---ttt--ccagga--ccgacgtaa-tgattaagagggaca-attgggggcatt--cgtatttcgtt-gtcagaggtgaaattcttggatttacgaaagacgaacaactgcgaaagcattt-gccaagaatg-ttttc-attaatcaagaacgaaagttagaggatcgaa-gacgatcagata-ccgt-cctagttctaacca-taaacg-atgccgactagggatcagcgggcgttgtatgac-cccgttggcacct--tatgggaa----accc--aag-tttttgggttccggggg-aagtatggt-tgcaaagctgaaacttaaaggaattgacggaaggg-caccaccaggagtggagcctgcggcttaatttgactcaacacggg-aaacctcaccaggtccagacatagtaaggattgacagattgagagctctttcttgatcctatgggtggtggtgcatggccgttcttagttggtggagtgatttgtctggttaattccgttaacgaacgagaccttaacctgctaaatagttacacttcttagagggac-tattggtaggcaataacaggtctgtgatgcccttagatgttctgggccgcacgcgcgctacactgacgatgg-tagcgaggtgggcaa---tctttggaaacatcg--tcgtgatggggatagatcattgcaatttttgatcttg-aacgaggaattcctagtaagcgcgagtcatcagctcgcgttgattacgtccctgccctttgtacacaccgcccgtcgctactaccgattgaatggtttagtg-aggcatccggaagaag---tttgtcaaacccgatcatttagaggaagtaaaagtcgtaacaaggt---------------------------------aggaaaggacttacaagcattcccccagt-aacggcgagtgaaatgggaaaagctcaa-agccttgaatctccgtcgatccaaagttgcttggaacagcaca-t-----cagagagggcgacaatcccgtgcgtgagtcgggttgcttga--gaatgcagc-cctaaatgggt-ggtaaactccatctaaagctaaatattgg-cacga-gaccgatagtgaacaagtaccgtgagggaaaaatgaaaaga-actttgaaaagagagttaaa-aagtacgtgaaac-cgttaaaagggaaa--cggatggatccgacccgtcttg-aaacacggacc-aaggagtctaacatgtacgcgagtcttgggggagcg-tacctgttggtacccgaaagatggtgaactatgcctgagcagggcgaagccagaggaaactctggtggaggctcgtagcgattctgac-gtgcaaatcgatcgtcaaac-tttggtataggggcgaaagactaatcgaaccatctagtagctggttccctccgaagtttccctcaggatagcagggttttatcaggtaaagcgaatgattagaggccttagg-gttgaaacaaccttaacctattctcaaactttaaattggtaagaagctgggccatttttggtaagcagaactggcgatgcgggatgaaccgaacgtcgagttaaggcgcctaaagcgac-g-ctcat--cagatcccac-aaaaggtgttggttgatc--cagaca-gcaggacggtggccatggaagtcggaatccgctaaggagtgtgtaacaacacac--ctgccgaatcaactagccctgaaaatggatgcagatcttggtgg-tagtagca--aatattcaa------atg-------agaactttgaag-gccgaagtggagaaaggttccatgtgaacagcagttggacatgggttagtcgaccctaaaacgcaac-cgaactcggaga--cgtcagcgagagccc-tgggaagagttctcttttcttgttaacg-ggctgaca--ccctggaatcagattgcctggagatag-ggtttgatgccc-ggtaaagcaccacacttcttgtggtgt-----ccggtgtgctctcgacggcccttgaaaatccgagggagtgatttat---tttcgcgtccgttcgtactcataaccgcagcaggtctccgaggtgagcagcctctggccgat-agaac-aatgtag---gtaagggaagtcggcaaaatagatccgtaacttcgggaaaaggattggctctaaggattgggtctgtcgggcagaactggtacggacaaggggaatccgactgtttaattaaaacaaagcattgcgat-ggctggaaa--cag-tgttgacgcaatgtgatttctgcccagtgctctgaatgtcaaagtgaagaaattcaaccaagcgcgggtaaacggcgggagtaactatgactctcttaaggtagccaaatgcctcgtcatctaattagtgacgcgcatgaatggattaacgagattcccactgtccctatctactatctagcgaaaccacagccaagggaacgggctt--ggcaaaatcagcggggaaagaagaccctgttgagcttgactctagtctgactctgtgaaaagacatgagaggtgtaggataagtgggagaaatac-actactcttatcgtttttttactt-atttggtggagcgaaggcgattcgtgccaaagacactgtcaggttgggagtttggctggggcggcacatctgtcaaatgataacgcaggtgtcctaaggtgagctcaatgagaacggaaatctcatgtagaaccaaagggtaaaagctcacttgattttgattttcagtatgaatacaaactgt------gaaagcatggcctatcgatcctttagtc-tttacgagttttaagctagaggtgtcagaaaagttaccacagggataactggcttgtggcagccaagcgttcatagcgacgttgctttttgatccttcgatgtcggctcttcctatcattgtgaagcagaattcacca-agcgttggattgttcacccactaatagggaacgtgagctgggtttagaccgtcgtgagacaggttagttttaccctactgatgaagt---gttgttgcaatagtaattctgctcagtacgagaggaaccgcagattcagacaactggcacttgcacttagctgaaaagctaatggtgcgaagctaccatctgtaggattatga-----------------------------caacttttaacggtggatcttttggc-tcgtgcatcgatgaagaacgcagccagatgcgat--aagtaatgtgaattgcagaatacagtgaattgtcgaatctt-tgaacgcaaatggc-gctccctg--gtcttccagggagcatgtctg-------------tctgagtgtcgttt-----------------------------------------------------------------------------------------------------------------------------------------------------------------------------------------------------------------------------------------------------------------------------------------------------------------------------------------------------------------------------------------------------------------------------------------------------------------------------------------------------------------------------------------------------------------------------------------------------------------------------------------------------------------------------------------------------------------------------------------------------------------------------------------------------------------------------------------------------------------------------------------------------------------------------------------------------------------------------------------------------------------------------------------------------------------------------------------------------------------------------------------------------------------------------------------------------------------------------------------------------------------------------------------------------------------------------------------------------------------------------------------------------------------------------------------------------------------------------------------------------------------------------------------------------------------------------------------------------------------------------------------------------------------------------------------------------------------------------------------------------------------------------------------------------------------------------------------------------------------------------------------------------------------------------------------------------------------------------------------------------------------------------------------------------------------------------------------------------------------------------------------------------------------------------------------------------------------------------------------------------------------------------------------------------------------------------------------------------------------------------------------------------------------------------------------------------------------------------------------------------------------------------------------------------------------------------------------------------------------------------------------------------------------------------------------------------------------------------------------------------------------------------------------------------------------------------------------------------------------------------------------------------------------------------------------------------------------------------------------------------------------------------------------------------------------------------------------------------------------------------------------------------------------------------------------------------------------------------------------------------------------------------------------------------------------------------------------------------------------------------------------------------------------------------------------------------------------------------------------------------------------------------------------------------------------------------------------------------------------------------------------------------------------------------------------------------------------------------------------------------------------------------------------------------------------------------------------------------------------------------------------------------------------------------------------------------------------------------------------------------------------------------------------------------------------------------------------------------------------------------------------------------------------------------------------------------------------------------------------------------------------------------------------------------------------------------------------------------------------------------------------------------------------------------------------------------------------------------------------------------------------------------------------------------------------------------------------------------------------------------------------------------------------------------------------------------------------------------------------------------------------------------------------------------------------------------------------------------------------------------------------------------------------------------------------------------------------------------------------------------------------------------------------------------------------------------------------------------------------------------------------------------------------------------------------------------------------------------------------------------------------------------------------------------------------------------------------------------------------------------------------------------------------------------------------------------------------------------------------------------------------------------------------------------------------------------------------------------------------------------------------------------------------------------------------------------------------------------------------------------------------------------------------------------------------------------------------------------------------------------------------------------------------------------------------------------------------------------------------------------------------------------------------------------------------------------------------------------------------------------------------------------------------------------------------------------------------------------------------------------------------------------------------------------------------------------------------------------------------------------------------------------------------------------------------------------------------------------------------------------------------------------------------------------------------------------------------------------------------------------------------------------------------------------------------------------------------------------------------------------------------------------------------------------------------------------------------------------------------------------------------------------------------------------------------------------------------------------------------------------------------------------------------------------------------------------------------------------------------------------------------------------------------------------------------------------------------------------------------------------------------------------------------------------------------------------------------------------------------------------------------------------------------------------------------------------------------------------------------------------------------------------------------------------------------------------------------------------------------------------------------------ed--qsghahdkgsatwkalsmigalcnraefk--tgqeevpilkrecsgdasetailkfvelsvgnvsevrsknkkvaeipfnstnkyqvsiheqege-dqryllvmkgaperildrcstilm-ngkeevlddsmkeafnnayvelgglgervlgfcnyylptedfprgfefstddppnfplkdlcfvglmsmidppraavpdavskcrsagikvimvtgdhpi--------------------------------------------------------------------------------------------------------------------------------------------------------------------------------------------its----------------------------------------------------------------------------------------------------------------------------------------------------------------------------------------------------------------------------------------------------------------------------------------------------------------------------------------------------------------------------------------------------------------------------------------------------------------------------------------------------------------------------------------------------------------------------------------------------------------------------------------------------------------------------------------------------------------------------------------------------------------------------------------------------------------------------------------------------------------------------------------------------------------------------------------------------------------------------------------------------------------------------------------------------------------------------------------------------------------------------------------------------------------------------------------------------------------------------------------------------------------------------------------------------------------------------------------------------------------------------------------------------------------------------------------------------------------------------------------------------------------------------------------------------------------------------------------------------------milmnfeshggvnqlggvfvngrplpeqvrrrivelahqgvrpcdisrqlrvshgcvskilgryyetgsikpgiiggskpkvatpgvvskiaeykranptmfaweirdrllqdsvcsqenvpsvssinrivrnr-i------------------------------vatlgvevhplvfhtnrgairfnvwdtagqekf-gglrdgyyiqgqcaivmfdvtsrvtyknvpnwhrdlvrvcen---ipivlcgnkvdikdr-kvkaksiv-fhrkk-nlqyydisaksny---nf-----------------------------------------------------------------------------------------------------------------------------------------------------------------------------------------------------------------------------------------------------------------------------------------------------------------------------------------------------------------------------------------------------------------------------------------------------------------------------------------------------------------------------------------------------------------------------------------------------------------------------------------------------------------------------------------------------------------------------------------------------------------------------------------------------------------------------------------------------------------------------------------------------------------------------------------------------------------------------------------------------------------------------------------------------------------------------------------------------------------------------------------------------------------------------------------------------------------------------------------------------------------------------------------------------------------------------------------------------------------------------------------------------------------------------------------------------------------------------------------------------------------------------------------------------------------------------------------------------------------------------------------------------------------------------------------------------------------------------------------------------------------------------------------------------------------------------------------------------------------------------------------------------------------------------------------------------------------------------------------------------------------------------------------------------------------------------------------------------------------------------------------------------------------------------------------------------------------------------------------------------------------------------------------------------------------------------------------------------------------------------------------------------------------------------------------------------------------------------------------------------------------------------------------------------------------------------------------------------------------------------------------------------------------------------------------------------------------------------------------------------------------------------------------------------------------------------------------------------------------------------------------------------------------------------------------------------------------------------------------------------------------------------------------------------------------------------------------------------------------------------------------------------------------------------------------------------------------------------------------------------------------------------------------------------------------------------------------------------------------------------aagttgaagggccgcggtaactctgaccgtgctaag-g------------------tagcataatcactcgccgcctaattagcggatgga-------atgaatggctgaacgagcctctctctgtctcagtatcggatcaagtgaaattaaactagtt-gtcaag-----atgcaactgattcttggaaagacgagaaga-cc--ccgt-gagctttactc---------------------------------taacccttctaacagtgaaacga-------------------------------------------------------------gagaagtgaaaggtttggttggggcgacctcccaaacagaa-------g---aaacttgggaaaacaaaggtata-----------------------ggtaa-------ttcaggtag---ggtaacaccccagcctgatagtatagacta----------------ggttatagtgatccaccttctaatgaaggtgtaaatga----------ataaaagttaccacggggataaca------gggtaatcttatcctagagttcctatcgaaga-tagggtttgcc---------------------------------------------------------------------------------------------------------------100000121012121111111111111
Scyphozoa                     aaagattaagccatgcatgtaaactgcg-gatggctcattaaatcagttatcgtttccgtggtaattctagagctaatacatg---cgaaa--agt-cccgactgt-atttattagactaaaagccaattggtg-attcatga-taactt--ctcgaatcgc-a----t-ggcc-ttgcgcc-ggcg-atgtttcattcaaa-tttctgccct-atcaactgtcgatggtaagg-tagtggctta-ccatggtta-caacgggtgacggagaattagggttcgattcc--ggagagggagcctgagaaacggctaccacatccaagg-aaggcagcaggcgcgcaaattacccaatcc-gacacgg-ggaggtagtgac-aagaaataacaacatattctggatgcgaaattggaatgagtacaatttaaatcctt----taacgagg-acccattggagggcaagtc-tggtgccagcag-ccgcggtaattccagctccaatagcgtatatt-aaagttg-ttgcagttaaaaagctcgtagttggatttcggtttactttgaaaaaattagagtg--ttcaaa-gcaggcgcttgaat-acatgagcatggaataatggaataggac-tttggttctattttgttgg---ttt--ctagaa--ctgaagtaa-tgattaagagggaca-gttgggggcatt--cgtatttcgtt-gtcagaggtgaaattcttggatttacgaaagacgaacaactgcgaaagcattt-gccaagaatg-ttttc-attaatcaagaacgaaagttagaggctcgaa-gacgatcagata-ccgt-cctagttctaacca-taaacg-atgccgactagggatcagcgggcgttttatgac-cccgttggcacct--tatgggaa----acca--aag-tttttgggttccggggg-aagtatggt-tgcaaagctgaaacttaaaggaattgacggaaggg-caccaccaggagtgg-ccaggcggcttaatttgactcaacacggg-aaaactcaccaggtccagacatagtaaggattgacagattgagagctctttcttgattctatgggtggtggtgcatggccgttcttagttggtggagtgatttgtctggttaattccgttaacgaacgagaccttatcctgctaaatagccacgcttcttagagggac-tgttggtaggcaataacaggtctgtgatgcccttagatgttctgggccgcacgcgcgctacactgacgatgt-caacgaggtgggtaa---tcttctgaaacatcg--tcgtgatggggatagatcattgcaatttttgatcttg-aacgaggaattcctagtaagcgcgagtcatcagctcgcgttgattacgtccctgccctttgtacacaccgcccgtcgctactaccgattgaatggtctagcg-agaccttcggaagaag---ttgctctagttcgatcatttagaggaagtaaaagtcgtaacaaggt-------------------------------------gagaactcaca-ggattccctcagt-aacggcgagtgaagcgggaacggctcaa-g-cttgaaatctctgttgctcctaagttgcttggaacagcaca-t-----cagagagggtgacaatcccgttcgcgagtcgggttgcttgg--gaatgcagc-ccaaaattggt-ggtaaactccatctaaagctaaatattga-cacga-gaccgatagcgaacaagtaccgtgagggaaagatgaaaaga-actttgaaaagagagttaaa-aagtgcgtgaaac-cgttagaggggaag--cgaatgcattcgacccgtcttggaaacacggacc-aaggagtctaacatgtgcgcaagtcttgggggagcg-tacatgctgggacccgaaagatggtgaactatgcctgagtagggtgaagccagaggaaactctggtggaagctcgtagcgattctgac-gtgcaaatcgatcgtcgaac-ttgggtataggggcgaaagactaatcgaaccatctagtagctggttccctccgaagtttccctcaggatagcagggttttatcaggtaaagcgaatgattagaggtcttagg-gatgaaacatccttaacctattctcaaactttaaattggtaagaagccgggccatttttggtaagcagaactggcgatgcgggatgaaccgaacgctgagttaaggcgtccaaatggtc-g-ctcat--gagaccccac-aaaaggtgttggttgatc--tagaca-gcaggacggtggccatggaagtcggaatccgctaaggagtgtgtaacaacacac--ctgccgaatcaactagccctgaaaatgaatgcagatcttggtgg-tagtagca--aatattcaa------atg-------agagctttgaag-accgaagtggagaaaggttccgtgtgaacagcagttggacacgggttagtcgatcctaaaacgcaac-cgaactcggaga--cgtcggcgagagccc-tgggaagagttatcttttcttgttaacg-agctgaca--ccctggaatcagattgcctggagatag-ggtttaatgctc-ggtaaagcaccacacttcttgtggtgt-----ccggtgcgctctcgacggcccgtgaaattccgagggagcgattgat---tttcacgtccgttcgtactcataaccgcagcaggtctccaaggtgagcagcctctggttgat-agaac-aatgtag---gtaagggaagtcggcaaaatagatccgtaacttcgggaaaaggattggctctaagggttgggtctgtcgggcagaactggtacggacaaggggaatccgactgtttaattaaaacaaagcattgcgat-ggccggaaa--cgg-tgttgacgcaatgtgatttctgcccagtgctctgaatgtcaaagtgaagaaattcaaccaagcgcgggtaaacggcgggagtaactatgactctcttaaggtagccaaatgcctcgtcatctaattagtgacgcgcatgaatggattaacgagattcccactgtccctatctactatctagcgaaaccacagccaagggaacgggctt--ggcaaaatcagcggggaaagaagaccctgttgagcttgactctagtctgattctgtgaaaagacatgagaggtgtaggataagtgggagaaataccactactcttatcgtttttttactt-attcggttgagcggaagcgatccgtgccgaagacactatcaggttgggagtttggctggggcggcacatctgttaaatgataacgcaggtgtcctaaggtgagctcaatgagaacggaaatctcatgtagaacaaaagggtaaaagctcacttgattttgattttcagtatgaatacaaactgt------gaaagcatggcctatcgatcctttagtc-tttacgagttttaagctagaggtgtcagaaaagttaccacagggataactggcttgtggcagccaagcgttcatagcgacgttgctttttgatccttcgatgtcggctcttcctatcattgtgaagcagaattcacca-agcgccggattgttcacccgctaatagggaacgtgagctgggtttagaccgtcgtgagacaggttagttttaccctactgatgaagt---gttgttgcaatagtaattctgctcagtacgagaggaaccgcagattcagacaattggcatttggacttgcttgaaaaggcaatggcccgaagctaccatctgttggattatga-----------------------------caacttctaacggtggatctcttggc-tcgtgcatcgatgaagaacgcagccagctgcgat--aagtagtgtgaattgcagaactcagcgaatcatcgaatctt-tgaacgcaaatggc-gctctctg--gttctccagggagcatgtctg-------------tctgagcgtcatgt----------------------------------------------------------------------------------------------------------hpvlftaaplnpksnrekmtqimfetfncpamyvaiqavlslyasgrttgmvldsgdgvt------------------------------------------------------------------------------------------------------------------------------------------------------------------------------------------------------------------------vkg-skyfpfvfslflliawlnvlglf-pyvf-tvgthiivtfglslsiliivtilgi-knfkadffsmlmp-q-gapmglapllvlietasylsraislgvrlaanlsaghllfailasfayqmlvgd--lvllsifpiaimvfitil---eiavamiqay-vfcllttiylgdtm---pqldivtfinqyiw--vigsvsivvivmlsvilps----------------------------------------------------------------------------------------------------------------------------------------------------------------------------------------------------------------------------------------------------------------------------------------------------------------------------------------------------------------------------------------------------------------------------------------------------------------------------------------------------------------------------------------------------------------------------------------------------------------------------------------------------------------------------------------------------------------------------------------------------------------------------------------------------------------------------------------------------------------------------------------------------------------------------------------------------------------------------------------------------------------------------------------------------------------------------------------------------------------------------------------------------------------------------------------------------------------------------------------------------------------------------------------------------------------------------------------------------------------------------------------------------------------------------------------------------------------------------------------------------------------------------------------------------------------------------------------------------------------------------------------------------------------------------------------------------------------------------------------------------------------------------------------------------------------------------------------------------------------------------------------------------------------------------------------------------------------------------------------------------------------------------------------------------------------------------------------------------------------------------------------------------------------------------------------------------------------------------------------------------------------------------------------------------------------------------------------------------------------------------------------------------------------------------------------------------------------------------------------------------------------------------------------------------------------------------------------------------------------------------------------------------------------------------------------------------------------------------------------------------------------------------------------------------------------------------------------------------------------------------------------------------------------------------------------------------------------------------------------------------------------------------------------------------------------------------------------------------------------------------------------------------------------------------------------------------------------------------------------------------------------------------------------------------------------------------------------------------------------------------------------------------------------------------------------------------------------------------------------------------------------------------------------------------------------------igakfwevisdehgidptgty-----hgdsd-----lqlerinvyyneatggkyvpravlvdlepgtmdsvrsgpfgqifrpdnfvfgqsgagnnwakghytegaelvdsvldvvrkeaescdclqgfqlthslgggtgsgmgtlliskireeypdrimntfsvvpspkvsdtvvepynatlsvhqlventdetfcndnealydicfrtlklttptygdlnhlvsatmsgvttclrfpgqlnadlrklavnmvpfprlhffipgfapltsrgsqqyraltvpeltqqmfdaknmmaacdprhgryltvaamfrgrmsmkevdeqmlnvqnknssyfvewipnnvktavcdipp--------rglkmsatfignstaiqelfkriseqftamfrrkaflhwytgeg---------------------------------------------------------------------------------------------------------------------------------------------------------------------------------------------------------------------------------------------------tlylifgafsamvgtafsmiirlelsgpgs--m--lg-ddqlynvvvtahalimifffvmpvliggfgnwlvplyigapdmafprlnnisfwllppalllllgssli-eqgagt----gwtiypplssiqahsg-gsvdmaifslhlagassimgainfittilnmrap-gmtmdr--iplfvwsvlvtaillllslpvlagaitmlltdrnfntsffdpagggdpilfqhlf------------------------------------------------------------------------------------------------------------------------------------------------------------------------------------------------------------------------------------------------------qlsfqd-svspimeeivflhdqimfvvpvisvlvvwlmvrsi-lskykykfl---vegt-vievvwtvipaiilifiafpslkllylmdet-mep-aitikavghqwywsyeys--fdsymvptsd-lelgdnrll-evdnclvlpiqahirvlvtgadvihsfaipslgikmdavpgrlnqsnmfmkrsglfygqcseicgtnhsfmpiavrgvhpyhlvdpspwpyvsacgaffltlgsviyfh-y-sfiwimllgl----lilgttfvv--wcrdiireatfqghhteivkkglkigmllfivseicffvsff--waffhsslapaielgalwpptgiqilnpfsvpllntaillssgatvtwahhaiingdrkqai-vglvstvllgmiftalqiveyieapfaisdsvygstffmatgfhgfhvlvgttfllvcllrlvfhqytrhhhfgfeaaswywhfvdvvwlflyvciyww-gsrkynplatiindilvdlpspsnisylwnfgsllglclaiqiitgiflsmhycsdttlafnsvahimrdvnygfvlkyihangaslfflcvyihiarglyygsym--krdlwlsgvtiyiimmatafigyvlpwgqmsfwgatvitnlvsavpyigndivqwlwggfsvsnatlnrffslhyllpfllaglgaahvillhaagssnpvgvk-sdvdk-ipfhsyfsfkdvygmlllailltilvf--fapnilgdtenyiqanpl-----vtpvhiqpewyflfayailrsipdklggviamaasllilyalpfislgmqrsnsfkplakisywlfmgnfllltwigsqpv-edpyvlvgqvstviyfsyfflllpissiidnktl--------------------------------------------------------------------------------------------------------------------------------------------------------------------------------------------------------------------------------------------------------------------------------------------------------------------------------------------------------------------------------------------------------------------------------------------------------------------------------------------------------------------------------------------------------------------------------------------------------------------avgidlgttyscvavlqhgkveiiandqgnrttpsyvafndnerligdaaknqaamnpentifdakrligrrfdedtvqadkkhwpfkvts-nagkpkiqaeykgeskrffpeeissmvltkmkeiaeaylgekvtdavitvpayfndsqrhatkdagaiaglnvlriineptaaaiaygldkga--kdeknvlifdlgggtfdvsilsidgg-vfevkatggdthlggedfdnrvvdhfikefkrkhh-hdisnnkralrrlrtacekakrtlssstqasievdslfqgidfystltrarfeelnsdffrstldtvskvlkds-------kldkkqideivlvggstripkiqkmlseffngkelcksinpdeavay-------------------------------------------------------------------------------------------------------------------------------------------------------------------------------------------------------------------------------------------------------mgikslttysfllfilgilgisi?rt?lilllmsvelmllstsllfmagasfydlilgqvftififtvaaaesaiglaiiiayfrlrgkisikll?llkg--------------------------------------------------------------------------------------------------------------------------------------------------------------------------------------------------------------------------------------------------------------------------------------------------------------------------------------------------------------------------------------------------------------------------------liavayltlaerkvlgymqsrkgpnvvgiygllqpladgvklfskemtvpnhsslilyfispilfltlalvlwgvlpytlnnvyselslgvlfilaissvsvyailmsgwastskyayfgslraaaqmisyevsmglilisvvicigslnvstiswfqtnss--lfiftlipagimfmvsliaetnrapfdltegeselvsgynveyssmsfallflaeyaniifiktsmiamffvwvrasyprirydqlmmllwksylplslavsttnmlalylcielqslsifiliaq-ereltsrieas----------lkyfvlssissgllllgssllfihsgsceittlit-------qeytpe--------kvlilvallfklaaspfhfwlpdvyqgsnnntllllgtlpkisvlgifmvl---gcigainqsktkrllayssivgmg-fil-lginissyqgieagtiyltiyiitfvsilivinsspt--lgelssllg-nnlallstfgililsvagipplggffskwlvltsaittefifssils-iicaiiagvyyvrlvkigyfqeevtiilvlslllstvigvasyvlgd-tspdkekvsvyecgfap-ydnpgnpisirffligilflvfdleislllpwsvsshl-islpg-iwlififvfiltwgllyewikgglew---------------------------------------------------------------------------------------------------------------------------------------------------------------------------------------------------------------------------------------------------------------------------------------------------------------------------------------------------------------isinywswvs-ynl-----fntnlsffvdslsasmilavnivsflvhmysvsymkgdphtsrfmgyls----lftffmlilvssqnylqlfigwegvglcsyllinfwysriqankaaikamlvnrlgdaaliaaviimwvnygsinfls---llvgai-gksaqiglhtwlpdamegptpvsalihaatmvtagvyliirssplfe-lsslalivtalvgsitalfaatiglaqndikkiiaystcsqlgfmvlscgi-syysv-alfhlvnhaffkallflgagsiihsml-deqdirkmggin--itqpisyvfivigslslagfpfmagyyskdlllelssfklilrsf-lqfqnspkiywkaahes--dwvllapllvlamgsitsg-fllfnptln--nmvhpiipvsikllpllvtiaggtt--glllfifmil---tiisgimv--vtaihpvhsiiwlvlsfigaaivf--iqlqadfialatliiyvgaiailfifvlmm-------ghggvnqlggmfvngrplpepvrrrivelahqgvrpcdisrqlrvshgcvskilgryyetgsikpgviggskpkvatpmvvgkiadykianptmfaweirdrllldsvctqenvpsvssinrivrnr-----------------------------------------------------------------------------------------------------------------------------------------------------------------------------------------------------------------------------------------------------------------------------------------------------------------------------------------------------------------------------------------------------------------------------------------------------------------------------------------------------------------------------------------------------------------------------------------------------------------------------------------------------------------------------------------------------------------------------------------------------------------------------------------------------------------------------------------------------------------------------------------------------------------------------------------------------------------------------------------------------------------------------------------------------------------------------------------------------------------------------------------------------------------------------------------------------------------------------------------------------------------------------------------------------------------------------------------------------------------------------------------------------------------------------------------------------------------------------------------------------------------------------------------------------------------------------------------------------------------------------------------------------------------------------------------------------------------------------------------------------------------------------------------------------------------------------------------------------------------------------------------------------------------------------------------------------------------------------------------------------------------------------------------------------------------------------------------------------------------------------------------------------------------------------------------------------------------------------------------------------------------------------------------------------------------------------------------aattt-----tggta--------------------------------------tagaaattaaatt-------------------------------------------------------caataaaacaaact-------------------agaatatcatttcctaataaaatgtttta------------------c----------------------------------------------------------------------------------------------------------------------------------------------------cactaaataatagaaagccaatgggattagataccccagtaacctattacctaaatataga-----------------------------tttga-----atactccgcctgagtagta-tagtcaattgaccgaaattc------aaaaagtctggctgtttgtc--tt-ccaatcagaggattgtgtcgtttaatatgatagtccgc-----agaataccttacctt------------------------------t--------------------------------ctta----gatttc---caggtgctg----------------catggtcgtcttcagtttatat-gtaa------tcaaataatcttaacct-----------------------------------------------------------tcaagaagtcaggta-gtatggccctaatagaaaggg-----------------------a--tttatgca-----atacaattttcttagaaaaaatcaa------------------------------------------aatttccagaagttgaatttgacagtaa-tcaaagacaataaagctttgatgaata-------ggttcagacattagtacaaattgcccgtca-------------------ccttta-acaacttactaattttaata-----------------atttagaagttaaagca---------------------------------------------ag------aatggccgcggtaactctgaccgtgataaa-g------------------tagcataatcacttgtcacttaattggtgactgga-------atgaatggctaaacgaatcctcctctgtctctgaagaaatcctggcaaatttgaaatagca-gtgaag-----atgctgctaaataattgtaagacgaaaaga-cc--ctatcgagctttactg----gaatcttgca----------------aagtaacatagttattaaagacaaaa--------------------------------------------------ttatacaaattgcaagcccgacagtttggttggggcgaccacccctaaaaac-------g---tatcaggggaactctaaaggctg-----------------------tcata-------atatgaaaaaccgccttact-----ggagacaaacaagtcaatcagttataatttataggacatattgacccgttatttagcttcacaacaaataacgacta--tgaaaaaagttaccgtagggataaca------gggtaatattttcagagagttcatatcgatga-aaatgtttgcca--------------------------------------------------------------------------------------------------------------100000121012121111111111111
Anthozoa                      aaagattaagcc-tgcatgtaaactgcg-aatggctcattaaatcagttatcgtttccgtggtaattctagagctaatacatg---cgaaa--agt-cccgactg--atttattagattcaaaaccaattggtg-attcatag-taactg--ttcgaatcgc-a----g-ggcc-tcgcgcc-ggcg-atgtttcattcaaa-tttctgccct-atcaactgtcgatggtaagg-t-ttggctta-ccatggtta-caacgggtgacggagaattagggttcgattcc--ggagagggagcctgagaaacggctaccacatccaagg-aaggcagcaggcgcgcaaattacccaatcctgactcag-ggaggtagtgac-aagaaataacaat-tttctaagtcttgtaattggaatgagtacaacttaaatcctt----taacgagg-atccattggagggcaagtc-tggtgccagcag-ccgcggtaattccagctccaatagcgtatat----------------------------gtgttggatttcggtttactttgaaaaaattagagtg--ttcaaa-gcaggcgcttgaat-acataagcatggaataatggaataggac-tttggttctattttgttgg---ttt--ctggaa--ccgaagtaa-tgattaagagggaca-gttgggggcatt--cgtatttcgtt-gtcagaggtgaaattcttggatttacgaaagacgaactactgcgaaagcattt-gccaagaatg-ttttc-attaatcaagaacgaaagttagaggatcgaa-gacgatcagata-ccgt-cctagttctaacca-taaacg-atgccgactagggatcagagagtgttggatgac-ctctttggcacct--tatgggaa----acca--aag-tttttgggttccggggg-aagtatggt-tgcaaagctgaaacttaaaggaattgacggaaggg-caccaccaggagtggagcctgcggcttaatttgactcaacacggg-gaaactcaccaggtccagacataggaaggattgacagattgagagctctttcttgattctatgggtggtggtgcatggccgttcttagttggtggagtgatttgtctggttaattccgttaacgaacgagaccttaacctgctaaatagttacacttcttagagggac-tgttggtaggcaataacaggtctgtgatgcccttagatgttctgggccgcacgcgcgctacactgacggtgt-caacgaggtgggtaa---tcttgtgaaacatcg--tcgtgctggggatagatcattgcaattattgatcttg-aacgaggaattcctagtaagcgcgagtcatcagctcgcgttgattacgtccctgccctttgtacacaccgcccgtcgctactaccgattgaatggtttagtg-aggccttctgaaaaag---ttggtcaaacttgatcatttagaggaagtaaaagtcgtaacaagg-----------------------------cggaggaaaagaaactaacaaggattcccctagt-aatggcgaatgaagcgggaacagctcaa-atttaaaatctc-cgttgcttccaagttgcttggaacagcacg------tcgtagagggtgaaaaccccgt--ctgagtcgggttgtttgg--gaatgcagc-ccaaaatgggt-ggtaaactccatctaaagctaaatattgg-cacga-gaccgatagcgaacaagtaccgtgagggaaagatgaaaagc-actttgaaaagagagttaaa-aagtacgtgaaac-cgttaaaaggg--aaacgaat------------------------------------------------------------------------------------------------------------------------------------------------------------------------------------------------------------------------------------------------------------------------------------------------------------------------------------------------------------------------------------------------------------------------------------------------------------------------------------------------------------------------------------------------------------------------------------------------------------------------------------------------------------------------------------------------------------------------------------------------------------------------------------------------------------------------------------------------------------------------------------------------------------------------------------------------------------------------------------------------------------------------------------------------------------------------------------------------------------------------------------------------------------------------------------------------------------------------------------------------------------------------------------------------------------------------------------------------------------------------------------------------------------------------------------------------------------------------------------------------------------------------------------------------------------------------------------------------------------------------------------------------------------------------------------------------------------------------------------------------------------------------------------------------------------------------------------------------------------------------------------------------------------------------------------------------------------------------------------------------------------------------------------------------------------------------------------------aacttttaacggtggatctcttggc-tcgtgcatcgatgaagaacgcagccaggtgcgat--aagtagtgtgaattgcagaattcagtgaatcatcgaatctt-tgaacgcaaatggc-gctcctgg--gtcttcccaggagcatgtctg-------------tctgagtgtcggtt---------------------------------------------------------------------------------------------------------------------------kmtqimfetfnspamyvaiqavlslyasgrttgivmdsgdgvthtvpiyegyalphailrldlagrdltdylmkiltergysftttaereivrdikeklcyvaldfeqemqtaassssleksyelpdgqvitignerfrcpeamfqpsflgm-esagihettynsimkcdvdirkdlyantvlsggstmypgiadr---------------------------------------------------------------peg-tkyfpfiislfifivflnvlglf-pyvf-tatvhivvtlglsfsivigvtlagl-wrfqwnflsilmp-a-gaplalapllvlietasfvfravslgvrlaanlsaghllfailagfgfnmitta--gvf-nifpvvimvfisll---eaavaiiqay-vfsllttiyladtm---pqletatyltqyrw--tlialfllfsfmvvs-vlpmktilasetvtipdn-vevkvksrvvtvtgprgtlkrnfrhlrleltkvg-kd--k-vrvdvwfasrkelacvktiithienmikgviygyrykmravyahfpini--aiqengtlvevrnflgekyvrrvrmrpgvicnnqtgt--kdeiiiegndielvsnsaaliqqstkvknkdirkfldgvyvs--------ek----------------------------------------------------------------------------------------------------------------------------------------------------------------------------------------------------------------------------pvrkvfspdemidvigvtkghgfkgvtyrwgtkklprkthkg-------lrkvacigawhparvsfsvaragqagyhhrtelnkkiy--liekrp-rnfgiggdiqpkrdlsrfvrwpryvklqrqksllyqrlkvppainqf--tqaldrqstvqlfkllhkyrpetkaekkarlsakaekkae-g-kee-apgkkpml--vkyginhitslve--nkkaqlvviahdvdpieivvwlpalcrkmqvpycivkgkarlgkvvhkknatalcitgvrqedknslnnliesvktnynerfdeirkhwgggim-gpksmstlrlqkrlaasllkcgkkkiwldpnecneianansrqnvrklikdgliikkpeivhsrarvrkadearskgrhsghgkrkgtanar---mp---qktiwirrmrvlrrllrkyreakkidnhmyh-slymkskgnvfknkrvlmeyihkkkaekars-kllsdqaearrnknkaakqrrddrmeqkmgid-iekkhpkknyrrepvsqnvyirllvklyrflsrrtnakfnqivmkrlcmsrtkrpplslarlvrkmk------asgh-kdk--icvvvgsitddkrifevpa-lkicalrfsetararilkaggeiltfdqlalraplg-----qntvllqgprkareaerhmglapgvphsdtkpfvrskgrkferar--grrksrgfk-mgrvirgqrkg-agsiftshtkhrkgaanlrvhdyaerhgyikgvvkeiihdpgrgaplavvvfrdpyr-yklrkelfvategmytgqfiycgkkaalqignclpvgimpegtiissveektgdrgrlartsgnyatvishnvekkrtrvklpsgikkvipssnralvgivagggridkpmlkagrayhkykakrncwprvrgvamnp-vehphgggnhqhighpstvrrdtpagrkvgliaarrtgllrg??????????????????????????????????????????????????????????????????????????????????????????????????????????????????????????????????????????????????????---------------?????????????????????????????????????????????????????????????????????????------------------------------naggqhhhrinfdkyhpgyfgkvgmrhfhltrnayhkpsinldkvwslvseqtrqny-knkkdgpvpv-idvvkagyykvlgkgl-lpkqpvivkakffsrraedkikavggacvlmakrkrtfrkftyrgvdldqlldls---------heqlmelvccrqrrrftrglkrkplalmkrlrkakkeaapm-ekpevvkthlrnmiivpemigsvvgvyngktftqveikpemighylgefsitykpvkhgrpgigat-hssrfiplkmtr---yatdp--enptksckargsnlrvhykntheaamaikgmhvrkanrylkdvcakk--qlvpfrkynggvgrkaqaknl-kvpgsqgrwpkksaeillqllknaesna---efkgldvdslvvehiqvneapsmrrrtyrahgrinpymsspchielilsehetvvprm--slvipek--fqhilrvlntnidgkqkimfamtsikgvgrryanivckkadidmnkrageltedevervvtimqnprqykipdwflnrqkdhkdgkysqilangldnkmredlerlkkirahrglrhywgl-rvmppkfdpneiqyvylrctggevgataslapkigplglspkkvgddiakatqdwkglkitvcltiqnrqakvsvvpsassliikalkepprdrkkvknikhngnitlddvtnvakvmrp--rsmarhlsgtvkeilgtcqsvgctvdgmaphdvidkinsge--ieiemsdaegmdintalqevlktalihdglsrglheaaksldkreahlcilsnncdeamyvklvealca--ehgipllkvddskklgewaglckidkegkarkvvgcscvvvkdigkd--sqahdvlmqylkmkvqgelkefqvigrlmp------pplykmrifapddvvarskfwyfisqlkrmkksqgeivscqqiyekkplqiknfgiwlryds-rsgthnmyreyrdltvsgavtacyrdmaarhrargysiqimkvevi-paskarrphvkqmhnskikfp-fp--hrimk-sq-fkskfvakrpntftvdcthpv-edgimd---vanfeqflhdrikvqgktn-nlg----se-vt--ierm-knklnvvs-dipfskrylkyltkkylkknnlrdwlrvvaadht--syelryfqifrialglpvgavincad----ntggknlyiiavkgikgrlnrlpaaasgdmvlatvkkgkpelrkkvmpavvirqrkayrrkngvflyfednagvivnvkgemkgsaitgpvakecadlwpriasnagsisvqvfgrkktatavafck----rgngmikvngvplhlvepstlrfkveepilllgk-erfegvdirvrvkggghtsriyairqaiskslvayyqkyvdevskkeirdilvqydrsllvadprrteakkfggpgarsryqksyrtirtrkfltnrllarkqmvvdilhpgr-asvpkteireklakmykst-advivcfgfktafgggrstgfaliydnldaakkfepkyrlarhglyeleeadlwrrfksltnemivtkngrrmfpvlkvnvtglepkamysflldfvcveghrwkyvngew---------vsggkpepptpscvyihpdspnfgahwmk-qpvgfskvkltnkqnsgg-qimlnslhkyeprlhiikv--g-asdnnrt------------vvsh-s--fpetqfiavtayqneeitslkikynpfakafldakerqeqkealeqase-shsaysqy---gwmreivhcqagqcgnqigakfwevisdehgidptgty-----hgdsd-----lqlerinvyyneatggkyvprailvdlepgtmdsvrsgpfgqifrpdnfvfgqsgagnnwakghytegaelvdsvldvvrkeaescdclqgfqlthslgggtgsgmgtlliskireeypdrimntfsvvpspkvsdtvvepynatlsvhqlventdetycidnealydicfrtlklttptygdlnhlvsatmsgvttclrfpgqlnadlrklavnmvpfprlhffmpgfapltsrgsqqyraltvpeltqqmfdaknmmaacdprhgryltvaamfrgrmsmkevdeqmlnvqnknssyfvewipnnvktavcdipp--------rglkmsatfignstaiqelfkriseqftamfrrkaflhwytgegmdemefteaesnmndlvseyqqyqdataeee-gefdeeemqtikcvvvgdgavgktcllisyttnkfpseyvptv---fdnyavtvmiggepytlglfdtagqedydrlrplsypqtdvflvcfsvvspssfenvkekwvpeithhcpktpfllvgtqvdlrddqgtieklsknkqkp--------iaveaaeklarelravkyvecsaltqkglknvfdeailaaleppepwvfstnhkdigtlylifgigsgmigtalsmlirlelsapgt--m--lg-ddhlynvivtahaflmifflvmpvmmggfgnwfvplyigapdmafprlnnisfwllppalilllgsafv-eqgvgt----gwtmypplasiqthsg-gavdmaifslhlagassilgsmnfittvfnmrap-gvtmdr--lplfvwsvlitafllllslpvlaggitmlltdrnfnttffdpagggdpilfqhlfwffghpevyililpgfgmisqiiptfsaknqifgylgmvyamisigilgfivwahhmftvgmdvdtrayftaatmiiavptgikvfswlatlyg-gairldtpml-waigfvflftiggltgvilanssldvvmhdtyyvvahfhyvlsmgavfaifagfyfwfgkitgycynelygkihfwimfigvnitffpqhflglagfprrysdfadgyagwnlvcsfgstisvvgvvwfifvvydayvreqlslqd-aahpvmeeiiffhdqvmfiltiiivavlwliikal-sgkayyryl---vdgt-lleviwtiipaiilifiafpslkllylmdev-mdp-altikavghqwywsyeys--fdsymvpttd-lnqgdfrll-evdnrlvvpinthvrvlitaadvihsfavpalavkmdavpgrlnqtgffikrpgvfygqcseicganhsfmpivieavhpyhlvdpspwpymgacgalfttlgsvvyfh-y-sqpwilifgl----lvlgltmiv--wwrdvireasfqglhtvvvkqglkygmllfilsevlfflsff--waffhsslaptvelgavwppqgihplnpfsvpllntaillssgatvtwahhaiisgrkteav-rglvatvglgvvftalqaleyyeapftisdsvygstffvatgfhglhvligttflavclgrlishqftrhhhlgfeaaswywhfvdvvwlflyvciyww-gsrkqnpvlsigngliidlpapanlsymwnfgsllglclviqiatgiflamhycadvslafasvdhimrdvnygfllryahangasmfficlyahigrglyygsys--kvevwnvgvilfiltmatafigyvlpwgqmsfwgatvitnllsaipyvgtdivqwvwggfsvsnatlnrffslhylfpfilaalsaihliclhvdgsnnpigvk-sdldk-vafhvyytskdwygivafsvffcalvy--lapnllgdpenfiqanpl-----vtpvhiqpewyflfayailrsipnklggviamfasllvlfllpllhtsrlrgltfrplgrmafwffvanfllltwigsqpv-eepfiligqiasmfyfayflviapllgylenrllcgqrleflgdalldflvteliysrntnldpgeltdlrqalvnnnifaeia-------vkhgfnkslfqmsp---ewfnkigvfvdhvkereargiqiskdpfltlsndde----egieapkvlgdifesvagaifldsgmp-kekihinivvighvdsgkstttghliykcggidkrtiekfekessemgkgsfkyawvldklkaerergitidialwkfetlkyyvtvidapghrdfiknmitgtsqadcavliiasgtgefeagiskngqtrehallaytlgvkqmlvcankmdsteppysearfkeiqkevanflkkvgfnpkavpfipisgfhgdnmleksenmpwfkqwtierke-----anasgvtlfegld-silppsrpsglplrlplqdvykiggigtvpvgrvetgvlkpgtvvtfspsnittevksvemhheslaealpgdnvgfnvknvsvkdikr-gnvagdfknnppkpcksftaqvivmnhpgeihagyspvldchtahiackfdkllekidrrsgkklednpkm---iktgdaamvemipskpmcvetftefpplgrfavrdmkqtvavgviksvdkteaaigidlgttyscvgvfqngkveiiandqgnrttpsyvgftdterlvgdaaknqvalnpentifdakrligrryddatvqsdmklwpfkiis-dnnkpkiqveykgerktfaaeeissmvlgkmketaeaylgqkvtsavitvpayfndsqrqatkdagtiaglnvlrvineptaaalaygldksl--sgeknvlifdlgggtfdvsiltiddgslfevkstagdthlggedfdnrlvnhfvaefkrkyk-kdmsknsramrrlrtacerakrtlsssteasievdslfegidfytkisrarfedlcsdlflscldpvnkalsda-------kfsksdihevvlvggstrvpkiqkmleeyfsgkslnksinpdeavaygaavqaailsgdksdevkdvllvdvaplslgietagevmtkliernariptkatqtfttysdnqpavtirvfegerpltkhnnllgkfdlsgippaprgvpqievtfdidangilnvsakdkstgktgsititndkgrlskeeidrmindaekyksedeaqrekiaarnrlesyafgvksaisepslegklsqsdkdtvknkveevlnwleknslaekeefeeqekelqrvcspimakvhggsggtqmyykymiv-ailllllgvlgivl?rghliimlmsielillaasflfli?sivtdvlieqvftililtvaaaessiglaimvayyrikgtiaiksl?wlrged--qkqasgekksttwyalsrvatlcnraefk--adqedkpvlkrectgdasesallkyvelaignvisfrknhkkvceipfnstnkyqvsiheiereknskhilvmkgaperildrcstilv-ngkeqalddkekenfnqayldlgglgervlgfchfylpteqfplgfefdpednpnfpleglcfvglmsmidppraavpdavskcrsagikvimvtgdhpitakaiakgvgiisegtetvediaerlnip-veevdetkakaivvhgsqlkdydqekidgilcnhteivfartspqqkliivegcqrmgaivavtgdgvndspalkkadigvamgiagsdvskqaadmillddnfasivtgveegrlifdnlkksiaytltsnipeispflmfiildiplplgtvtilcidlliavayltlaerkvlgymqarkgpnvvgvygllqpladgiklftkelviphhanlfiyiaapvlsftlaliawgvipydrgvaisdlkigilfllavssisvyailmsgwasqskyaflgairaaaqmisyevsigliiitvilcvgslniseivlaqsngt--wfifplfpaammffasalaetnrapfdltegeselvsgynveyasmsfalfflaeyahiilfkasfiillfvwvrasfprmrydqlmallwksylplslavsasnwlsvylaielptlslfilaak-krgsghsaesg----------lkyfvlgalssglflfgcailcgltggtsipcidlvlnqggsqalnvsgvmt-piggllvtgallfklsaapfhmwapdvydgaptsttallaivpkvgifsilvsi---galgalnqtkikrllaysgiahmg-fvl-wgiemgsfesvqaslvymilyvimsictftivlalnl--ivefsglsr-repvlaialaltllsiagvppligffskwwvllsgityeyylvsila-vvcsvvagvyyvrlvkiiyfqadllvliifsvilsavisgasyilgd-kqpdrekvsayecgfdp-fgapgrpfsirffligilflifdleisfifpwcvvynq-ispfg-ywtmilflviltlglvyewlkgglewslfflvltallipiciliswnsikfl-l---kefllcllflevllmgvfsaldl-llfyilfegilipmflligvwgsreekvrasyyfffytfvgsvfmlfhiwlpqahveapvsgsvilagillklggygflrfswpllpaateyfa--plvimlsviaviygslttcrqvdfkrliayssvahmglvtlglfthtieglvaamfmmlahgvvssalfiav-tflydrhhtrl-ikyyrgitismplfasmflvltlt-nmgiplscnfvaeffsllaafe-yskligvlaatgmvwsaayslylynrisfgspsnyllfardlnrrelwaiapllvlililgilpslityiklwrwld-sdl-----vtayfglqfdaltatmlfvvtsistvvhifstaymegdphvprfmsyls----lftffmillvtsdnypqlfigwegvglcsyllinfwitrieankaaikamlvnrvgdigfvlamfaiwdqfgcldfattfnlfigav-gksaqlglhtwlpdamegptpvsalihaatmvtagvfllirssplle-qapvalmvvtivgsltvfmaatvglvqndlkkviaystcsqlgymvvacgi-shysi-slfhlmnhaffkallflsagsvihala-deqdmrkmggli--ksipftytmiligslslmgfpyltgfyskdlilelaslrlvyltf-vantnskkevfshaheg--swnltlplvilalgsifvg-yltkeviwsfqttlplviptsvklmpvvfslfgavt--aitly-fyalsfgtvasgimv--isal-pvhsvfwlvvaftssaalf--vllgvdfialmfviiyvgaiailflfvimmm--hskqghggvnqlggvfvngrplpdvvrqrivelaqsgvrpcdisrqlrvshgcvskilcrfyetgsikpgviggskpkvatgnvvtkiaeyklanptmfaweirdrllsegvctsdnvpsvssinrivrnr-ivvsflqvgdggtgkttfvkrhltgefekkyiatlgvevhplifftsrgpikfnvwdtagqekf-gglrdgyyiqgqcaiimfdvtsrvtyknvpnwhrdlervcen---ipivlcgnkvdikdr-kvkakait-fhrkk-nlqyydlsaksny---nfekpflwlarklvgdpnlefvempalqppevq--mdpnmakqyeqdlndaqnta----lpdeddedl--grgrgrgrgrgrgr-gr-grgkaedkewvpvtklgrlvkdlkiktlehiylfslpikefeiidffl-------gaa-lkdevlkimpvqkqtragqrtrfkafvaigdsnghvglgvkcskevatairgaiilaklsvipvrrgywgnkigkphtvpckvtgkcgstrvrlipaprgtgivsapvpkkllqmagiedcytstrgqtatlgnfakatfaaisetyayltpdmw--kfeqiylskpthwekdgaps-pmmpnearlrnltysapfyvditktrikdneepqvtthskmfigkipimlrstycllnglldr-dltelnecpldpggyfiingsekvliaqekmatntvyvfskkdskysytaeirsclehssrptstmwvsmlakgssggr-rsaigqrivgslpyikqeipimivfralgfvadrdilehiiydfedqemmemvkpsldeafviqeqnvalnfigsrg-arpgvt------------kerrikyakeilqkemlphv----gvsdfcetkkayflgymvhrlllaalgrrelddrdhygnkrldlagpllaflfrglfrnlmkevrmyaqkfidrgk-----------dfnielalkpkvitdglryslatgnwgdqkkahqaragvsqvlnrltfastlshlrrlnspigregklakprqlhnthwgmicpaetpeghavglvknlalmayisvgsqpspilefmeewtmenleei-tpsaint--stkifvngcwvgihrdpdqlmstlrklrrr-------------mdiivsevsmvrdfrereiriysdagricrpllivenq-----klllkknhidqlkereyneyswqelvangiveyidvneeetvmvam----------tpdelvekgqaycstythceihpsmilgvcasiipfpdhnqsprntyqsamgkqamgvyitnyhvrmdtlahvlyypqkplvttrsmeylrfrelpaginaivaiasytgynqedsvimnasaidrglyrsvfyrsyrdqe-skkgldqeetfekptrdav------qgmrnasydkldedgliapgirvsgddvivgktvtlpdnddelegta---------rkyskkdastflrpsetgivdqvmvtinqeg------fkftkikvrsvrvpqigdkfasrhgqkgtcgityrqedmpftceglspdviinphaipsrmtighlieclqgkvsankgeigdatpfndavnvqkisqllndygyhlrgnevlysgftgrklntqvflgptyyqrlkhmvddkihsrargplqiltrqpmegrsrdgglrfgemerdcmiahgsaqflnerlfevsdpyschvcnlcgliaianlrnntfecrgcknktqvsrirmpyaakllfqelmsmsiaprmmv------------------------inigtighvahgkstvvkalsgvqtvrfknelernitiklgyanakiykcdhpgcpnpgcyrsggsakedvfpcersgcpgkfrlmrhvsfvdcpghdilmatmlngaavmdaallliagnescpqpqtsehlaaieimkl--khililqnkidlv-kesq--akdqydqilkfvqgtiaegapvipisaqlkynieviceyickkipvpvrdftsqprlivirsfdvnkpg-cevddlkggvaggsilkgvlkigqeievrpgivskdsegklqcrpiysriislfaeqndlqyaapggl---------------------------------------------------------------------------------------------------------------------------------------------------------------------------------------------------------------------------------------------------------------------------------------------------aattt-----ttctg--------------------------------------gagcggtagaatg-------------------------------------------------------tgaggatagaaaat-------------------agaacacctaaggttaaaactatttacca------------------c----------------------------------------------------------------------------------------------------------------------------------------------------catgaaagtgtggggagcaaacaggattagagaccctggtagtccacactgtgaactttgaagataaag---------------------gtaaa-----atcttccgcctgagtagta-cgatcgcaagattaaaattc------aaaaactttggctgttcacta-tt-tcgattagaggagcgtgtagtttaattcgatggtccgc-----gtgttaccttacccc---------------------------agct--------------------------------tgaa----tctatga--ccggtattg----------------catggccgtcgtaagtccgtgtgttaa------tagaagggacccaatcc----------------------------------------------------------gggcggaagtcaggtc-ttatgatccgaatgttggggg-----------------------at-tttatgcg-----ctaca---ttttcttatataatgag----------------agacaa--------------------aacgactggaagttggatttaatagtaa-tcggaaagtagggcgttccggtgaatt-------ggtacaagtgttagcacaaattgcccgtca-------------------cctttacctaggatggttattcggacg-----------------ccttcggtggttacgaa---------------------------------------------tgcaattgaatggccgcggtaacactgaccgtgataat-g------------------tagcgtaatcaatagccaattaattgttggccggt-------atgaatggcgtcacgaaggccccactgtctcaagaagaccccccgtgaaattgaattcgta-gtgaag-----atgctacgtccaaattgtaagacgaaaaga-cc--ccattgagctttacta----gaaacttgcatggcttaaattaacttaaataaaaagtttagataaggtgggatccgttaaggctaatgaaacaccactcttttattttaagagagctaacctttagggacaatgcgagtttgatagtttggttggggcgaccaccttttaaaag-------g---taacgaaggcgagcttaaggtcc-----------------------gtagt-------taataacaagtggcctgactgagagggggacaccccgaacagacactgatgttcagtgggctataatgacccgtcgttttagagtgtaataggcgacgatcaacggataaaagctaccatggggataaca------gcgttatatcgttagagagttta-atcgacaa-cgatgtttgcga--------------------------------------------------------------------------------------------------------------111001131012121111111110111
Ctenophora		              aaagattaagccatgcatgtaaactgcg-aatggctcattaaatcagttatcgtctccgtagtaattctagagctaatacatg---cgaaa--agt-cccgactgt-atttattagattaaaaaccaatcggtg-attcataa-taactg--ttcgaatcgc-a----tggccc-tcgtgcc-ggcg-atgtttcattcgag-tttctgccct-atcaactttcgatggtaagg-tattggctta-ccatggtga-caacgggtaacggagaattagggttcgattcc--ggagagggagcccgagaaacggctaccacatccaagg-aaggcagcaggcgcgcaaattacccaatcccgattcgg-ggaggtagtgac-aataaataacgtc--caacggcttctgcagtcggaatgagtacaatataacaccct----taacgagg-aacaattggagggcaagtc-tggtgccagcag-ccgcggtaattccagctccaatagcgtatatt-aaagttg-ttgcagttaaaaagctcgtagttggatttcggtttacttt?aaaaaattagagtg--ttcaaa-gcaggcgct?gaat-atctcagcatggaataatagaataggac-tttggtcttattttgttgg---ttt--ccgaga--ccgaagtaa-tgattaatagggaca-gttgggggcatt--cgtatttcatt-gtcagaggtgaaattcttggatttatgaaagacgaacttctgcgaaagcattt-gccaaggatg-ttttc-attaatcaagaacgaaagttggaggctcgaa-gacgatcagata-ccgt-cctagttccaacca-taaacg-atgccgtctgcggatcggaggtcgctttaaggc-tccttcggcacgc--tatgagaa----atca--aag-acttcgggttccggggg-gagtatgtt-cgcaagaatgaaacttaaaggaattgacggaaggg-caccaccaggagtggaacctgcggtttaatttgactcaacacggg-aaaactcaccaggtccagacataggaaggattgacagattgagagctctttcttgattctatgggtggtggtgcatggccgttcttagttggtggagtgatttgtctggttaattccgttaacgaacgagaccttaacctgctaaatagtgacacttcttagagggac-tatcggtaggcaataacaggtctgtgatgcccttagatgttctgggccacacgcgcgttacactgatgaagc-cagcgaggcgggtaa---tcttgtgaaacttca--tcgtgctggggatagaccattgcaattattggtcttg-aacgaggaattcctagtaagcacgagtcatcaactcgtgctgattacgtccctgccctttgtacacaccgcccgtcgctactaccgattgaatggtttagtg-agatctcgggaagaac---ttgctcaaacttgatcatttagaggaagtaaaagtcgtaacaaggt----------------------------------------------------------------------------------------------------------------------------------------------------------------------------------------------------------------------------------------------------------------------------------------------------------------------------------------------------------------------------------------------------------------------------------------------------------------------------------------------------------------------------------------------------------------------------------------------------------------------------------------------------------------------------------------------------------------------------------------------------------------------------------------------------------------------------------------------------------------------------------------------------------------------------------------------------------------------------------------------------------------------------------------------------------------------------------------------------------------------------------------------------------------------------------------------------------------------------------------------------------------------------------------------------------------------------------------------------------------------------------------------------------------------------------------------------------------------------------------------------------------------------------------------------------------------------------------------------------------------------------------------------------------------------------------------------------------------------------------------------------------------------------------------------------------------------------------------------------------------------------------------------------------------------------------------------------------------------------------------------------------------------------------------------------------------------------------------------------------------------------------------------------------------------------------------------------------------------------------------------------------------------------------------------------------------------------------------------------------------------------------------------------------------------------------------caactttaaacggtggatctcttggc-tcgtgcatcgatgaagaacgcagcaaactgcgat--aagtaatgtgaattgcagaatttagtgaatcatcgaatctt-tgaacgcaaatggc-gctcttgg--gcattcccaggagcacgtctg-------------tctgagcgtcgttt---------------------------------------------------------------------------------------------------------------------------------------------------------------------------------------------------------------------------------------------------------------------------------------------------------------------------------------------------------------------------------------------------------------------------------------------------------------------------------------------------------------------------------------------------------------------------------------------------------------------mrfvhagdsvkipdn-ctvkidrriitvdgprgqlkksfkhlqcelvlr--kk--s-idikvhfpnrkavacvrticshiknmftgvqqgykykmksvyahfpini--niindnthvevhnflgekfvrrvnllpgvtck-ptgn--kdeimvegndvenvsrsaaliqqsttvknkdirkfldgvyvs--------ek-------rkfraprhgslgflprkrcarhrgkvktfpkddkskkchltafmghkagmthilrevdrvgsrshk-kevveavtiietppmiavgvvgyietprglrsfktvfaqhisdeckrrfyknwyrck-kkahtrtgqkwad--gkksidadfdkmsky---csvirvlchtqpklf----kl-kekkanimeiqvngg-eiadkvafaqallekpisvsdlfsqdemidvigvtrghgyngvtyrwgtkklprkthkg-------lrkvacigawhpsrvcfsvpragqygyhhrtevnkkvynpliekrs-knfsiggdiqpkrdlrrfvkwpkyirlqrqrktlyqrlkvppsvnqf--tqtldkqtatnlfkllkkykpetaaekkdrlksmads----g-kte--agkkptv--vkfglnhvtalve--kkkaqlvviahdvdpielvvwmpalcrkmnipycivkgkarlgqvvhkktaavlaitsvkaedknalnnlvssvttnyndrfdeirktwgrwqi-ns--msslklqkrlsasvmkcgrkkvwldpneaseisnansrqnikklikdgliikkpqtvhsrarcrknrearrmgrhtgagkrkgtanar---mp---ekviwmrrmrvlrrllkkyredkkidkhmyh-alylqskgnifknkrvlmehihkkkaesarl-ktlqeqaearrnrskaaherkqarnaqkmgid-inhkkdrkvhrkepvsqnvylrllvklyrflsrrtnakfnqvilkrlfmsrqnrpaislarivrqmk------lkqr-egk--tvvvvgtitddkrifdvpk-lkvcalrltegarsriikaggsvitfeqlaveaplg-----qntiimqgrrtrreanrhfg-apglpnshakpfvrlrsrnhemar--grrksrayk-mgrvirgqrkg-pgsifrahvkkrkgavklrdidyaerhgyikgvvkdiihdpargaplakihfrdpyk-ykinkelicavegmytgqfvycgkkatlgignclpigqlpegtiicnveakpgdrgkiarasgnygtvishnpdtgksrvklpsgskkvldsksravvgiiagggridkpllkagrayhkykvkrncwpkvrgvamnp-vehphgggnhqhighpstvrrdtssgakvgliaarrtgrlrgm---s------------------------------aantkmg----p----krirpvrtmggnrkfralrldtgnfawasegatrkarimdvvynasnnelvrtktlvknciiqidatpfrqwyeahygvtagrkkktedkp------ee-ev------------kksnhvqrkvegrkad--skigqllddqfntgrlyacvasrpgqsgrc-dgyilegkelefylkkir-mkkskkktrklrghvsaghgrigkhrkhp--ggrgnaggqhhhrinfdkyhpgyfgkigmrfihkksnpfhcpvinvdkvwnlvsdqtreqy-akktdgkvpv-idcvragyfkvlgkgv-lpkqpvivkakyfsfeaekkikkaggvcvtva------------gidldklldmt---------saeltqlvhcrarrrftrglkrkpmalikklrkakrtcpeg-ekpeavrthlrnmivtpemvgsivgiyngktfnqveikaemighylgefsitykpvkhgrpgigat-hssrfiplkmvr---yakea--enpaksvkargfhlrthfktsrevaqaikgmhlrkaqkylkdvvgkk--qiipmrrfmggvgrhaqakaf-ntsgslgawpkksativldllknaesna---evkglevdslvveyiqvnrapqmkrrtyrahgrinpfmcspchiemiltetesiv--m--siliaad--fqhilrvlntnidgkekimyaltaikgvgrrysnivlkkadidqtkrageitdaelerimeimqnprdykipdyflnrkkdikdgkysqvlsnqldnklredlerlkkirshrglrhywgl-rvmppkfdptattyvylkvvggevgatsslapkigplglspkkvgddiakntqawkglritvelkiqnrqatvsvvpsapaliikalkepprdrkkvkniahsgnitiddiidiarqmra--rsgarylsgtckeilgtaqsigctvdgqpphdiidsinsgd--ieipm-----mdlmdalretlknslivdgvtkglresvkkldkreamlcvlaestdeknilklvealcr--ehginlikiddakklgewvglckidkegnarkvvrcscavisdfgre--sialevindhfkmkkcselkeyeivgkpls------p-iykmtifapdevvaksrfwyflrqlkkvrkvngeilrltlrsntsptkiknfgiwvryds-rsgthnmyreyrdvsrtgavtqcyrdmaarhrarahsiqimkietv-kaadtrrpltkqmhdnnikfp-lp--hrilt-yn-kkslfvaerpst????????????????---------------------------------------------------?????????????????????????????????????????????fkislglpvaatmncad----ntgaknlyliavhgfgarlnrmpsaatgdmflatvkkgkpelrkkvipavvirqrkayrrrngmfiyfednagvivnpkgemkgsaitgpvakecadfwpkiasnagsvsvqvfgrkktatavaytk----egngmikvngvpidllepsalrykvlepilllgk-krfegvdirirvrgggatarvyairqaiskslvayyqkfvdetskkeikdillnydksmlvadprrcepkkfggpgarakyqksyrtirtrkfitnrilnrrqmvvdvihpgk-anlskeelkeklatmyrtt-sdvimpfgfrtdfgggrstgfaliyddvdamkkiepayrlarfqpkkldevelwsrfnrltnemivtkngrrmfpvlkvnlsgldphgmyslclgftpidnhrwkyvngew---------vpggkpeppapgcvyvhpdspnfgahwmk-qtvsfskvkltnklnggg-qimlnslhkyeprlhiirv--g-apdvtks------------vtsy-s--fsesrfiavtayqneeitglkikynpfakafldakerqe-keglhkrerddgpiksms-scsy---------------igakfwevisdehgidptgty-----hgdsd-----lqlerinvyyneatggkyvpravlvdlepgtmdsvrsgpfgqifrpdnfvfgqsgagnnwakghytegaelvdsvldvvrkeaescdclqgfqlthslgggtgsgmgtlliskireeypdrimttfsvvpspkvsdtvvepynatlsvhqlventdetfaidnealydicfrtlklttptygdlnhlvsatmsgvttclrfpgqlnadlrklavnmvpfprlhffmpgfapltsrgsqqyraltvpeltqqmfdaknmmaacdprhgryltvaamfrgrmsmkevdeqmlnvqnknssyfvewipnnvktavcdipp--------rglkmsatfignstaiqelfkriseqftamfrrkaflhwytgeg--------------------------------------------------------------------------------------------------------------------------------------------------------------------------------------------------------------------------------------------------------------------------------------------------------------------------------------------------------------------------------------------------------------------------------------------------------------------------------------------------------------------------------------------------------------------------------------------------------------------------------------------------------------------------------------------------------------------------------------------------nfs---------------fhdqvmfiliviittvlwlivkal-sgkayhryl---vdgt-lleiiwtiipaiililialpslrllylmdev-mdp-altikairhqrywsyeys--vdsymvptsd-lnkgdfrll-evdnrlvvpinthvrvlvtgadvlysfavpalavkmdaipgrlnqt----------------------------------------------------------------------------------------------------------------------------------------------------------------------------------------------------------------------------------------------------------------------------------------------------------------------------------------------------------------------------------------------------------------------------------------------------------------------------------------------------------------------------------------------------------------------------------------------------------------------------------------------------------------------------------------------------------------------------------------------------------------------------------------------------------------------------------------------------------------------------------hliykcggvdertiekfkkeaqemgkgsfcyawvldklkserergitidialmkfetdkydvtiidapghrdfiknmitgtsqadaavmivaagtgefeagyakngqtrehlllaftlgvkeviiainkmdtttppysedrykeikgevsnylkkigykvakipfmpisgfhgdnmvqppnnmkwftgevvgdkk-----kskalktltdcld-nvaeptrptdkplrlplqdvyk--gigtvpvgrvetgiikpamvvtfgpiglttevksvemhheslpeavpgdnvgfnvknvavkeikr-gfvasdskndpcketqsfeaqviimnhpgkisagytpvldchtahiackftdlnakmdkrsgkvleenpkd---iktgdasmcilkpskpmvvetfkeyaplgrfavrdmrqt-------------------------------------------nrttpsyvafndterligdpaknqvamnptntifdakrligrkftdsivqsdmklwpfdvvd-esgrpkikvthqckdktffaeeissmvlgkmketaeaylgktvndavitvpayfndsqrqatkdagviarinvlriinepiaaaiaygldkkgntqgernvlifdlgggtfdvsilsiedg-ifevkstngdthlggedfdnrmvnhfkdefrrehk-mdmsnnkrslrrlrtacerakrtlsssaqasieidalyegidfyttltkprfeelnndlfkkttecvekavrda-------kmekgeiheivlvggstripkiqklledffkgkslnksinpdeavaygaavqaailsgdkseevqdlllldvaplslgietaggvmtslikrnatiptkqsqkfttyadnqpgvliqvfegeramtkdnnvlgkselsgippaprgvpqievtfdvdangilnvsavdtstgkseai------------------------------------------------------------------------------------------------------------------------------------------------------------------------------------------------------------------------------------------------------------------------------------------------------------------------------------------------------------------------------------------------------------------------------------------------------------------------------------------------------------------------------------------------------------------------------------------------------------------------------------------------------------------------------------------------------------------------------------------------------------------------------------------------------------------------------------------------------------------------------------------------------------------------------------------------------------------------------------------------------------------------------------------------------------------------------------------------------------------------------------------------------------------------------------------------------------------------------------------------------------------------------------------------------------------------------------------------------------------------------------------------------------------------------------------------------------------------------------------------------------------------------------------------------------------------------------------------------------------------------------------------------------------------------------------------------------------------------------------------------------------------------------------------------------------------------------------------------------------------------------------------------------------------------------------------------------------------------------------------------------------------------------------------------------------------------------------------------------------------------------------------------------------------------------------------------------------------------------------------------------------------------------------------------------------------------------------------------------------------------------------------------------------------------------------------------------------------------------------------------------------------------------------------------------------------------------------------------------------------------------------------------------------------------------------------------------------------------------------------------------------------------------------------------------------------------------------------------------------------------------------------------------------------------------------------------------------------------------------------------------------------------------------------------------------------------------------------------------------------------------------------------------------------------------------------------------------------------------------------------------------------------------------------------------------------------------------------------------------------------------------------------------------------------------------------------------------------------------------------------------------------------------------------------------------------------------------------------------------------------------------------------------------------------------------------------------------------------------------------------------------------------------------------------------------------------------------------------------------------------------------------------------------------------------------------------------------------------------------------------------------------------------------------------------------------------------------------------------------------------------------------------------------------------------------------------------------------------------------------------------------------------------------------------------------------------------------------------------------------------------------------------------------------------------------------------------------------------------------------------------------------------------------------------------------------------------------------------------------------------------------------------------------------------------------------------------------------------------------------------------------------------------------------------------------------------------------------------------------------------------------------------------------------------------------------------------------------------------------------------------------------------------------------------------------------------------------------------------------------------------------------------------------------------------------------------------------------------------------------------------------------------------------------------------------------------------------------------------------------------------------------------------------------------------------------------------------------------------------------------------------------------------------------------------------------------------------------------------------------------------------------------------------------------------------------------------------------------------------------------------------------------------------------------------------------------------------------------------------------------------------------------------------------------------------------------agattaaaaggacgcggtaaccttgaccgtgataat-g------------------tagcataatcattcgccacttaattggtggatagt-------atgaatggtagaacgaatattccactgtcttaa-agaaaa-ctaataaaattgaaataata-gttaag-----atgctattta-aaactgtaagacgaaaaga-cc--ctatagagtttgacta----taatctcttt----------------t-ataaaaatataaaaaaataattta--------------------------------------------------------ttaattatagattgttagtttagttggggcgactatcttctaaaaa-----------taacgaagataagcaagataagc-----------------------gtata-------ataaaaata----------------tttaacaattattatat--------------aaggctatagtgactcgttaattctaataaaaaagattaacgatcagttgataaaagctaccttggggataaca------ggattatttcattttagagttcccatcaaaaa-tgaagtttgtcacctcta---tgaattaagatgtcctggtaa-tgcagcaattacca-aaggt-tgtctgttcgacctt-------------------------------------------??????????12220?11112111111
Mammalia                      aaagattaagccatgcatgtaaactgcg-aatggctcattaaatcagttatggttcctgtggtaattctagagctaatacatg---ccgac--gggcgctgaccgcgatttatcag-atcaaaaccaactggtg-actctaga-taacctcgggccgatcgc-a----cgcccc-ccgtggc-ggcg-acgacccattcgaa-cgtctgccct-atcaactttcgatggtagtc-gccgtgccta-ccatggtga-ccacgggtgacggggaatcagggttcgattcc--ggagagggagcctgagaaacggctaccacatccaagg-aaggcagcaggcgcgcaaattacccactcccgacccgg-ggaggtagtgac-gaaaaataacaatctttcgaggccctgtaattggaatgagtccactttaaatcctt----taacgagg-atccattggagggcaagtc-tggtgccagcag-ccgcggtaattccagctccaatagcgtatatt-aaagttg-ctgcagttaaaaagctcgtagttggatcttggtttactttgaaaaaattagagtg--ttcaaa-gcaggcgcctggat-accgcagctaggaataatggaataggacc-gcggttctattttgttgg---ttt--tcggaa--ctgaggcca-tgattaagagggacg-gccgggggcatt--cgtattgcgcc-gctagaggtgaaattcttggaccggcgcaagacggaccagagcgaaagcattt-gccaagaatg-ttttc-attaatcaagaacgaaagtcggaggttcgaa-gacgatcagata-ccgt-cgtagttccgacca-taaacg-atgccgactggcgatgcggcggcgttccatgac-ccgccgggcagct--tccgggaa----acca--aag-tctttgggttccggggg-gagtatggt-tgcaaagctgaaacttaaaggaattgacggaaggg-caccaccaggagtgg-gcctgcggcttaatttgactcaacacggg-aaacctcacccggcccggacacggacaggattgacagattgatagctctttctcgattccgtgggtggtggtgcatggccgttcttagttggtggagcgatttgtctggttaattccgataacgaacgagactctggcatgctaactagttacacttcttagagggac-aagtggcgagcaataacaggtctgtgatgcccttagatgtccggggctgcacgcgcgctacactgactggct-cagcgtggcgggtaa---cccgttgaaccccat--tcgtgatggggatcggggattgcaattattccccatg-aacgaggaattcccagtaagtgcgggtcataagcttgcgttgattaagtccctgccctttgtacacaccgcccgtcgctactaccgattggatggtttagtg-aggccctcggaagaag---acggtcgaacttgactatctagaggaagtaaaagtcgtaacaaggt----------------------------cggaggaaaagaaactaaccaggattccctcagt-aacggcgagtgaacagggaagagcccag-cgccgaatccccgccgcgcgcccaagtccttctgatcgaggcc--cagcccgtggacggtgtgaggccggtagcggagtcgggttgcttgg--gaatgcagc-ccaaagcgggt-ggtaaactccatctaaggctaaataccgg-cacga-gaccgatagtcaacaagtaccgtaagggaaagttgaaaaga-actttgaagagagagttcaa-gagggcgtgaaac-cgttaagaggtaaa--cgggtggacccgacccgtcttg-aaacacggacc-aaggagtctaacgcgtgcgcgagtcaggggcgagcg-tacgcgttaggacccgaaagatggtgaactatgcttgggcagggcgaagccagaggaaactctggtggaggtccgtagcggtcctgac-gtgcaaatcggtcgtccgac-ctgggtataggggcgaaagactaatcgaaccatctagtagctggttccctccgaagtttccctcaggatagctgggttttatccggtaaagcgaatgattagaggtcttggg-gccgaaacgatctcaacctattctcaaactttaaatgggtaagaagccgggccacttttggtaagcagaactggcgctgcgggatgaaccgaacgccgggttaaggcgcccgatgccga-cgctcat--cagaccccag-aaaaggtgttggttgata--tagaca-gcaggacggtggccatggaagtcggaatccgctaaggagtgtgtaacaactcac--ctgccgaatcaactagccctgaaaatggatgcagatcttggtgg-tagtagca--aatattcaa------acg-------agaactttgaag-gccgaagtggagaagggttccatgtgaacagcagttgaacatgggtcagtcggtcctgaaacgcgac-cgatcccggaga--agccggcgggaggcctcggggagagttctcttttctttgtgaagggcagggcg--ccctggaatgggttcgccccgagagag--gggcccgtgccttggaaagcgtcgcggttccggcggcgt-----ccggtgagctctcgctggcccttgaaaatccgggggagagggtgtaa-atctcgcgccgggccgtacccatatccgcagcaggtctccaaggtgaacagcctctggcatgttggaac-aatgtag---gtaagggaagtcggcaagccggatccgtaacttcgggataaggattggctctaagggctgggtcggtcgggcagaactggtgcggaccaggggaatccgactgtttaattaaaacaaagcatcgcgaaggcccgcggc---gggtgttgacgcgatgtgatttctgcccagtgctctgaatgtcaaagtgaagaaattcaatgaagcgcgggtaaacggcgggagtaactatgactctcttaaggtagccaaatgcctcgtcatctaattagtgacgcgcatgaatggatgaacgagattcccactgtccctacctactatccagcgaaaccacagccaagggaacgggctt--ggcggaatcagcggggaaagaagaccctgttgagcttgactctagtctggcacggtgaagagacatgagaggtgtagaataagtgggagaaataccactactctcatcgttttttcactg-acccggtgaggcgggggggacccgctccggggacagtgccaggtggggagtttgactggggcggtacacctgtcaaacggtaacgcaggtgtcctaaggcgagctcagggaggacagaaacctcccgtggagcagaagggcaaaagctcgcttgatcttgattttcagtacgaatacagaccgt------gaaagcggggcctcacgatccttctgac-cttttgggttttaagcaggaggtgtcagaaaagttaccacagggataactggcttgtggcggccaagcgttcatagcgacgtcgctttttgatccttcgatgtcggctcttcctatcattgtgaagcagaattcacca-agcgttggattgttcacccactaatagggaacgtgagctgggtttagaccgtcgtgagacaggttagttttaccctactgatgatgt---gttgttgccatggtaatcctgctcagtacgagaggaaccgcaggttcagacatttggtgtatgtgcttggctgaggagccaatggggcgaagctaccatctgtgggattatga---------------------c--------gactcttagcggtggatcactcggc-tcgtgcgtcgatgaagaacgcagctagctgcgag--aattaatgtgaattgcaggacacattgat-catcgacactt-cgaacgcac-ttgcggccccggg--ttcctcccggggctacgcctg-------------tctgagcgtcgctt---m--dddiaa-lvvdngsgmckagfagddapravfpsivgrprhqgvmvgmgqkdsyvgdeaqskrgiltlkypiehgivtnwddmekiwhhtfynelrvapeehpvllteaplnpkanrekmtqimfetfntpamyvaiqavlslyasgrttgivmdsgdgvthtvpiyegyalphailrldlagrdltdylmkiltergysftttaereivrdikeklcyvaldfeqemataassssleksyelpdgqvitignerfrcpealfqpsflgm-escgihettfnsimkcdvdirkdlyantvlsggttmypgiadrmqkeitalapstmkikiiapperkysvwiggsilaslstfqqmwiskqeydesgpsivhrkcfpk-grtwtlmivslimfigstnllgll-phtf-tpttqlsmnlsmaiplwagavitgf-rhklksslahflp-q-gtpislipmliiietislfiqpmalavrltanitaghllmhliggatlvlmnis---pptatitfiilllltil---efavaliqay-vftllvslylhdnm---pqldtstwfitiis--smitlfilfqlkvssqtfpmktilsnqtvdipen-vditlkgrtvivkgprgtlrrdfnhinvelsllg-kkkkr-lrvdkwwgnrkelatvrticshvqnmikgvtlgfrykmrsvyahfpinv--viqengslveirnflgekyirrvrmrpgvacsvsqaq--kdelilegndielvsnsaaliqqattvknkdirkfldgiyvs--------ek------------------------------------------------------------------------------------------------------------------------------------??????????????????????????????-------------------------????????????????????????????????????????????????????????????????????????????????????????????????????????????????????????nplfekrp-knfgigqdiqpkrdltrfvkwpryirlqrqrailykrlkvppainqf--tqaldrqtatqllklahkyrpetkqekkqrllaraekkaa-g-kgd-vptkrppv--lragvntvttlve--nkkaqlvviahdvdpielvvflpalcrkmgvpyciikgkarlgrlvhrktcttvaftqvnsedkgalaklveairtnyndrydeirrhwggnvl-gpksmsmlrlqkrlassvlrcgkkkvwldpnetneianansrqqirklikdgliirkpvtvhsrarcrkntlarrkgrhmgigkrkgtanar---mp---ekvtwmrrmrilrrllrryreskkidrhmyh-slylkvkgnvfknkrilmehihklkadkark-klladqaearrsktkearkrreerlqakmgvd-irhnkdrkvrrkepksqdiylrllvklyrflarrtnstfnqvvlkrlfmsrtnrpplslsrmirkmk------lpgr-enk--tavvvgtitddvrvqevpk-lkvcalrvtsrarsrilraggkiltfdqlaldspkg-----cgtvllsgprkgrevyrhfgkapgtphshtkpyvrskgrkferar--grrasrgyk-mgrvirgqrkg-agsvfrahvkhrkgaarlravdfaerhgyikgivkdiihdpgrgaplakvvfrdpyr-fkkrtelfiaaegihtgqfvycgkkaqlnignvlpvgtmpegtivccleekpgdrgklarasgnyatvishnpetkktrvklpsgskkvissanravvgvvagggridkpilkagrayhkykakrncwprvrgvamnp-vehpfgggnhqhigkpstirrdapagrkvgliaarrtgrlrgm---gisrdnwhkrrktggkrkpyhkkrkyelgrpaantkig----p----rrihtvrvrggnkkyralrldvgnfswgsecctrktriidvvynasnnelvrtktlvkncivlidstpyrqwyeshyalplgrkk--gakl--tp-eee-eiln-------k--krskkiqkkyderkkn--akisslleeqfqqgkllaciasrpgqcgra-dgyvlegkelefylrkik-arkgkrktrklrghvshrhgrigkhrkhp--ggrgnagglhhhrinfdkyhpgyfgkvgmkhyhlkrnqsfcptvnldklwtlvseqtrvna-aknktgaapi-idvvrsgyykvlgkgk-lpkqavtvqakffsrraeekiksvggacvlva???????????????????????---------????????????????????????????????????????????????????????????????????????????????????????????????????????????-?????????mvr---ysldp--enptkscksrgsnlrvhfkntretaqaikgmhirkatkylkdvtlqk--qcvpfrrynggvgrcaqakqw-gw--tqgrwpkksaefllhmlknaesna---elkgldvdslviehiqvnkapkmrrrtyrahgrinpymsspchiemiltekeqivpkm--slvipek--fqhilrvlntnidgrrkiafaitaikgvgrryahvvlrkadidltkrageltedevervitimqnprqykipdwflnrqkdvkdgkysqvlangldnklredlerlkkirahrglrhfwgl-rvmppkfdpneikvvylrctggevgatsalapkigplglspkkvgddiakatgdwkglritvkltiqnrqaqievvpsasaliikalkepprdrkkqknikhsgnitfdeivniarqmrh--rslarelsgtikeilgtaqsvgcnvdgrhphdiiddinsga--vecp?????????????????????????????????????????????????????????????????????????????????????????????????????---------------????????????mkasgtlreykvvgrclp------pplyrmrifapnhvvaksrfwyfvsqlkkmkkssgeivycgqvfeksplrvknfgiwlryds-rsgthnmyreyrdlttagavtqcyrdmgarhrarahsiqimkveei-aaskcrrpavkqfhdskikfp-lp--hrvlr-rq-hkprfttkrpnt????????????????---------------------------------------------------??????????????????????????????????????????????????????????????????????????????????????????????????????????????????????????????????????????????????????????????????????????????????????????????????????????????????????????????????????????????????????????????????????????????????????????????????????????????????????????????tirtrkfmtnrllqrkqmvidvlhpgk-atvpkteireklakmyktt-pdvifvfgfrthfgggkttgfgmiydsldyakknepkhrlarhglyeleeselwlrfkeltnemivtkngrrmfpvlkvnvsgldpnamysflldfvtadnhrwkyvngew---------vpggkpepqapscvyihpdspnfgahwmk-apvsfskvkltnklnggg-qimlnslhkyeprihivrv--g-gp--qrm------------itsh-c--fpetqfiavtayqneeitalkikynpfakafldakerndhkdvmeepgdcqqpgysqw---gwmreivhlqagqcgnqigakfwevisdehgidptgty-----hgdsd-----lqlerinvyyneatggkyvpravlvdlepgtmdsvrsgpfgqifrpdnfvfgqsgagnnwakghytegaelvdsvldvvrkeaescdclqgfqlthslgggtgsgmgtlliskireeypdrimntfsvvpspkvsdtvvepynatlsvhqlventdetycidnealydicfrtlklttptygdlnhlvsatmsgvttclrfpgqlnadlrklavnmvpfprlhffmpgfapltsrgsqqyraltvpeltqqmfdaknmmaacdprhgryltvaavfrgrmsmkevdeqmlnvqnknssyfvewipnnvktavcdipp--------rglkmsatfignstaiqelfkriseqftamfrrkaflhwytgegmdemefteaesnmndlvseyqqyqdataeee-gef--eemqaikcvvvgdgavgktcllisyttnafpgeyiptv---fdnysanvmvdgkpvnlglwdtagqedyerlrplsypqtdvflicfslvspasfenvrakwypevrhhcpntpiilvgtkldlrddkdtieklkekkltp--------itypqglamakeigavkylecsaltqrglktvfdeairavlcpppvwlfstnhkdigtlyllfgawagmvgtalsiliraelgqpga--l--lg-ddqiynvivtahafvmiffmvmpmmiggfgnwlvplmigapdmafprmnnmsfwllppsfllllassmv-eagagt----gwtvypplagnlahag-asvdltifslhlagvssilgainfittiinmkpp-amtqyq--tplfvwsvlitavllllslpvlaagitmlltdrnlnttffdpagggdpilyqhlfwffghpevyililpgfgiishvvtyysgkkepfgymgmvwammsigflgfivwahhmftvgldvdtrayftsatmiiaiptgvkvfswlatlhg-gnikwspaml-walgfiflftvggltgivlsnssldivlhdtyyvvahfhyvlsmgavfaimagfvhwfplfsgftlddtwakahfaimfvgvnmtffpqhflglsgmprrysdypdayttwntvssmgsfisltavlimifmiweafaskqlglqd-atspimeelmnfhdhtlmivflisslvlyiislml-ttklthtst---mdaq-evetiwtilpavilimialpslrilymmdei-nnp-vltvktmghqwywsyeyt--fdsymiptnd-lkpgelrll-evdnrvvlpmelpirmlissedvlhswavpslglktdaipgrlnqatvtsnrpglfygqcseicgsnhsfmpivlemvhayhmvnpspwpltgafsallltsglvmwfh-y-nsitlltlgl----ltniltmyq--wwrdviregtyqghhtpivqkglrygmilfivsevfffagff--wafyhsslvpthdlggcwpptgisplnplevpllntsvllasgvsitwahhslmegkrnhmn-qallitimlglyftilqaseyfetsfsisdgiygstffmatgfhglhviigstflivcllrqlkfhftskhhfgfeaaawywhfvdvvwlflyvsiyww-gsrkthplfkiinhsfidlpapsnisswwnfgsllgvclmvqiitglflamhytsdtmtafssvthicrdvnygwlirymhangasmfficlflhvgrglyygsyt--fmetwnigvlllfavmatafmgyvlpwgqmsfwgatvitnllsaipyigttlvewiwggfsvdkatltrffafhfilpfiiaalaivhllflhetgsnnptgln-sdadk-ipfhpyytikdilgilimflilmtlvl--ffpdmlgdpdnympanpl-----ntpphikpewyflfayailrsipnklggvlalilsililalmpflhtskqrslmfrpitqilywilvanlliltwiggqpv-ehpfiiigqlasisyfsiililmpisgiiedkmlcgqrleflgdaildylitkhlyedprqhspgvltdlrsalvnntifasla-------vkydyhkyfkavsp---elfhviddfvkfqleknemqgmdselrrseedeeke----edievpkamgdifeslagaiymdsgmg-kekthinivvighvdsgkstttghliykcggidkrtiekfekeaaemgkgsfkyawvldklkaerergitidislwkfetskyyvtiidapghrdfiknmitgtsqadcavlivaagvgefeagiskngqtrehallaytlgvkqlivgvnkmdsteppysqkryeeivkevstyikkigynpdtvafvpisgwngdnmlepsanmpwfkgwkvtrkd-----gsasgttlleald-cilpptrptdkplrlplqdvykiggigtvpvgrvetgvlkpgmvvtfapvnvttevksvemhhealsealpgdnvgfnvknvsvkdvrr-gnvagdskndppmeaagftaqviilnhpgqisagyapvldchtahiackfaelkekidrrsgkkledgpkf---lksgdaaivdmvpgkpmcvesfsdypplgrfavrdmrqtvavgvikavdkkaaavgidlgttyscvgvfqhgkveiiandqgnrttpsyvaftdterligdaaknqvamnptntvfdakrligrrfddavvqsdmkhwpfmvvn-dagrpkvqveykgetksfypeevssmvltkmkeiaeaylgktvtnavvtvpayfndsqrqatkdagtiaglnvlriineptaaaiaygldkkv--gaernvlifdlgggtfdvsiltiedg-ifevkstagdthlggedfdnrmvnhfiaefkrkhk-kdisenkravrrlrtacerakrtlssstqasieidslyegidfytsitrarfeelnadlfrgtldpvekalrda-------kldksqihdivlvggstripkiqkllqdffngkelnksinpdeavaygaavqaailsgdksenvqdlllldvtplslgietaggvmtvlikrnttiptkqtqtfttysdnqpgvliqvyegeramtkdnnllgkfeltgippaprgvpqievtfdidangilnvsavdkstgkenkititndkgrlskediermvqeaekykaedekqrdkvssknslesyafnmkatvedeklqgkindedkqkildkcneiiswldknqtaekeefehqqkelekvcnpiitklyqsa----mpstff?l-tma-fslsllgtlmfrshlmstllclegmvlslfimtsvtsl?s?smssmpipitilvfaaceaavglallvkvs?tygtdyvq?l?llqced--qsgtsfdksshtwvalshiaglcnravfk--ggqdnipvlkrdvagdasesallkcielssgsvklmrernkkvaeipfnstnkyqlsihetedpndnryllvmkgaperildrcatill-qgkeqpldeemkeafqnaylelgglgervlgfchyylpeeqfpkgfafd-cddvnfttdnlcfvglmsmidppraavpdavgkcrsagikvimvtgdhpitakaiakgvgiisegnetvediaarlnip-vsqvnprdakacvihgtdlkdftseqideilqnhteivfartspqqkliivegcqrqgaivavtgdgvndspalkkadigvamgiagsdvskqaadmillddnfasivtgveegrlifdnlkksiaytltsnipeitpfllfimaniplplgtitilcidlliamafltlverkilgymqlrkgpnivgpygilqpfadamklfmkepmrplttsmslfiiaptlsltlalslw--vplpmphplinlnlgilfilatsslsvysilwsgwasnskyslfgalravaqtisyevtmaiillsvllmngsyslqtlittqeh-m--wlllpawpmammwfistlaetnrapfdltegeselvsgfnveyaagpfalffmaeytniilmealllsstflwirasyprfrydqlmhllwknflpltlamsstnlmlmwvglefsllaiipmlin--kknprsteaa----------tkyfvtqatasmiillaivlnykqlgtwmfqqqtn------------------glilnmtlmalsmklglapfhfwlpevtqgiplhmglilltwqkiaplsiliqiyplgawgglnqtqmrkimayssiahmg-wml-ailpynp----sltllnlmiyiiltapmfmalmlnnsmtinsisllwn-ktpamltmislmllslgglppltgflpkwiiitelmknnclimatlm-ammallnlffytrliystsltmfytvif-inillsltlilvafwlpqmn-lysekanpyecgfdp-tssarlpfsmkfflvaitfllfdleialllplpwaiqt-iktstmmimafilvtilslglayewtqkglewstpliiltawllplmlmasqnhlkkdnnvlqklyismlislqillimtfsatel-imfyilfeatliptliiitrwgnqterlnagiyflfytligsipllvhlwlpkahveapiagsmilaaillklgsygmirisiildpltkymay--pfil-lslwgmimtssiclrqtdlksliayssvshmalviasimiqtpwsfmgatmlmiahgltssllfcla-nsnyerihsrt-mimarglqmvfplmatwwlmasla-nlalppsinlmgelfitmslfs-wsnftiilmginiiitgmysmymiittqrgkltnhminlqpshtreltlmalhmiplillttspklim-ittwhwvt-mns-----melkmsfktdffsilftsvalfvtwsimqfsswymhsdpninrfikylt----lflitmliltsannmfqlfigwegvgimsflligwwygrtdantaalqailynrigdigfilamvwfslnmnswelqqimflliaat-gksaqfglhpwlpsamegptpvsallhsstmvvagifllvrfhpltt-nnnfilttmlclgalttlftaicaltqndikkiiafstssqlglmmvtlgm-nqphl-aflhicthaffkamlfmcsgsiihsla-deqdirkmgnit--kimpftssclvigslaltgmpfltgfyskdliieaismriiyfvt-mtkprfp--plisinen--dpdlmnpikrlafgsifag-fvisynipp---tsipvltmflkttaliisvlgfli--al-el-ifvlsslflvgclgl--alkpspiygglglivsgfvgclmv--lgfggsflglmvfliylggmlvvfgyttamm----qnshsgvnqlggvfvngrplpdstrqkivelahsgarpcdisrilqvsngcvskilgryyetgsirpraiggskprvatpevvskiaqykrecpsifaweirdrllsegvctndnipsvssinrvlrnl-aqfklvlvgdggtgkttfvkrhltgefekkyvatlgvevhplvfhtnrgpikfnvwdtagqekf-gglrdgyyiqaqcaiimfdvtsrvtyknvpnwhrdlvrvcen---ipivlcgnkvdikdr-kvkaksiv-fhrkk-nlqyydisaksny---nfekpflwlarkligdpnlefvampalappevv--mdpalaaqyehdlevaqtta----lpdedd-dl--grgrgrgcgrgrgrgar-g-gkaedkewipvtklgglvkdmkiksleeiylfslptkeseiidffl-------gas-lkdevlkimpvqkqtragqrtrfktfvaigdynghvglgvkcskevatairgaiilaklsivpvrrgywgnkigkphtvpckvtgrcgsvlvrlipaprgtgivsapvpkkllmmagiddcytsargctatlgtfakaifdaisktysyltpdlwylkylniyvglpdveesfnvtr-pvsphecrlrdmtysapitvdieyt---rgs--qriirnalpigrmpimlrssncvltgktpa-efaklnecpldpggyfivkgvekviliqeqlsknriiv-ead-rkgavgasvtssthekksrtnmavkq----------------grfylrhntlsedipiviifkamgvesdqeivqmi-gteehvmaafgpsleecqkaqiftqmqalkyignkvrrqrmwgggp---------kktkieearellastilthv----pvkefnfrakciytavmvrrvilaqgdnkv-ddrdyygnkrlelagqllsllfedlfkkfnsemkkiadqvipkqraa---------qfdvvkhmrqdqitngmvnaistgnw-slkrfkmdrqgvtqvlsrlsyisalgmmtrissqfektrkvsgprslqpsqwgmlcpsdtpegeacglvknlalmthittdmedgpiiklagnlgvedvnll-cgeelsypnvflvflngnilgvirdhkklvstfrlmrr--------------agyinefvsistnltdrcvyissdggrlcrpyiivkkq-----kpavtnkhmeelaq---gyrnfedflheslveyldvneendcnialy---------------ehti--nkdtthleiepftllgvcaglipyphhnqsprntyqcamgkqamgtigynqrnridtlmyllaypqkpmvktktielidfeklpagqnatvavmsysgydiedalvlnkasldrgfgrclvyknakctlkryt-nqtfdkvmgpmldaa------trkpiwrheildadgicspgekvenkqvlvnksmptvtqi-plegsnvp-------qqpqykdvpitykgatdsyiekvmissnaed------aflikmllrqtrrpeigdkfssrhgqkgvcglivpqedmpfcdsgicpdiimnphgfpsrmtvgkliellagkagvldgrfhygtafg-gskvkdvcedlvrhgynylgkdyvtsgitgepleayiyfgpvyyqklkhmvldkmharargpravltrqptegrsrdgglrlgemerdcligygasmlllerlmissdafevdvcgqcgllgysgw------chycksschvsslripyackllfqelqsmniiprlklrspssqdvtkltplshevisrqatinigtighvahgkstvvkaisgvhtvrfknelernitiklgyanakiyklddpscprpecyrscgsstpdefptdipgtkgnfklvrhvsfvdcpghdilmatmlngaavmdaallliagnescpqpqtsehlaaieimkl--khililqnkidlv-kesq--akeqyeqilafvqgtvaegapiipisaqlkynievvceyivkkipvpprdftseprlivirsfdvnkpg-cevddlkggvaggsilkgvlkvgqeievrpgivskdsegklmckpifskivslfaehndlqyaapggligvgtkidptlcradrmvgqvlgavgalpeifteleisyfllrrllgvrtegdkkaakvqklsknevlmvnigslstggrvsav--kadlgkivltnpvctevgekialsrrvekhwrligwgqirrgvtik---------------------------------------------------------------------------------------------------------------------------------------------------------------aactt-----atatg--------------------------------------tgaaaattcattg-------------------------------------------------------ttaggacctaaact-------------------caataacgaaagt--aattctagtcatttat---------------------------------------------------------------------------------------------------------------------------------------------------------------------cacgacagctaagacccaaactgggattagataccccactatgcttagccataaacctaaataatattt--------------------------------------gccagagaacta-ctagccatagcttaaaactc------aaaggacttggcggtactttatat-ccatctagaggagcctgttc-tataatcgataaacccc-----gctctacctcaccat-----------------------------ct--------------------------------cttg-------ctaattcagcctata----------------taccgccatcttcagcaaaccctaa-----------aataaagtaagcaa-------------------------aa---------------------------gaatc---aaacgttaggtcaaggtgtagccaatgaaatggg-----------------------aa-gaaatggg-----ctacattttcttataaaagaaca-------------------------t------------------taaaggactaaggaggatttagtagtaa-attaagaatagagagcttaattgaattg------agcaatgaagtacgcacacaccgcccgtca-------------------ccctcc-tcaaattaaattaaacttaacataattaatttctagacatccgtttatgagagg---------------------------------------------agaagtttaacggccgcggt-atcctgaccgtgcaaag-g------------------tagcataatcacttgttccttaattagggactagc-------atgaacggctaaacgagggtccaactgtctcttatctttaatcagtgaaattgacctttca-gtgaag-----aggctgaaatataataataagacgagaaga-cc--ctatggagctttataacttatctatttaatttattaaacctaatggcccaaaaactattataagttt--------------------------------------------------------------------------gaaatttcggttggggtga-------------------------cctcggagaataaaaaatcctcc-----------------------gaatt-------tataacctagacttacaagtcaaagtaaaatcaacat----------------------atcttattgacccagatatattttgatcaacggacc---------------aagttaccctagggataaca------gcgcaatcctatttaagagttcatatcgacaattagggtttacgacctcgatgttggatcaggaca-tcccaatggtgtagaagctatta-atggttcgtttgttcaacgattaaagtcctacgtgatctgagttcagaccggagcaatccagg-100000011012220011112111111
Hexapoda				      aaagattaagccatgcatgtaaaccgca-aaaggctcattatatcagttatggttcctgtggtaattctagagctaatacatg---caatt-aaaacatgaaccgc-ttttattag-gctaaaaccaagggttgaactctaga-taacat---gcagatcgt-a----tggtc--ttgtacc-gacg-acagatctttcaaa-tgtctgccct-atcaacttttgatggtagta-tctaggacta-ccatggttg-caacgggtaacggggaatcagggttcgattcc--ggagagggagcctgagaaacggctaccacatctaagg-aaggcagcaggcgcgtaaattacccactcccagctcgg-ggaggtagtgac-gaaaaataacaacataccgaggccctgtaattggaatgagtacactttaaatcctt----taacaagg-accaattggagggcaagtc-tggtgccagcag-ccgcggtaattccagctccaatagcgtatatt-aaagttg-ttgcggttaaaacgttcgtagttgaacttgtgattactttgaacaaattagagtg--cttaaa-gcaggagcctgaatattctgtgcatgggataatgaaataagacctctgttctgctttcattgg---ttt--tcagat-caagaggtaa-tgattaatagaagcagtttgggggcatt--agtattacgac-gcgagaggtgaaattcttggaccgtcgtaagactaacttaagcgaaagcattt-gccaaagatg-ttttc-attaatcaagaacgaaagttagaggttcgaa-ggcgatcagata-ccgc-cctagttctaacca-taaacg-atgccagctagcaattgggtgtagctttatggc-tctctcagtcgct--tccgggaa----acca--aagctttttgggctccggggg-aagtatggt-tgcaaagctgaaacttaaaggaattgacggaaggg-caccaccaggagtggagcctgcggcttaatttgactcaacacggg-aaaacttaccaggtc-gaacataagtgtgtaagacagattgatagctctttctcgaatctatgggtggtggtgcatggccgttcttagttcgtggagtgatttgtctggttaattccgataacgaacgagactcaaatatattaaatagattagcttcttaaatggac-aaattgcgagcaataacaggtctgtgatgcccttagatgtcctgggctgcacgcgcgctacaatgaaagtat-caacgtgccgggtaa---accgctgaaccactt--tcatgcttgggattgtgaactgaaactgttcacgatg-aacttggaattcccagtaagtgtgagtcattaactcgcattgattacgtccctgccctttgtacacaccgcccgtcgctactaccgattgaattatttagtg-aggtctccggaaaaag---ttgaccgaacttgattatttagaggaagtaaaagtcgtaacaaggt----------------------------gggaggaaaagaaactaacaaggattttcttagt-agcggcgagcgaaaagaaaacagttcag-cactaagtcactttgtctattcta-gtatgagaaattaacgat-t-----taagtccttcttaaatgaggcccgtaagtcgtgttgcttga--tagtgcagc-actaagtgggt-ggtaaactccatctaaaactaaatataac-catga-gaccgatagtaaacaagtaccgtgagggaaagttgaaaaga-actctgaatagagagttaaa-cagtacgtgaaac-tgcttagaggttaagcccgatgagg--gacccgtcttg-aaacacggacc-aaggagtctaacatatgtgcaagttattggggagca-tatatgctgtgacccgaaagatggtgaactatacttgatcaggttgaagtcaggggaaaccctgatggaagaccgaaacagttctgac-gtgcaaatcgattgtcagaa-ttgagtataggggcgaaagaccaatcgaaccatctagtagctggttccttccgaagtttccctcaggatagctggatcttatctggtaaagcgaatgattagaggccttagg-gtcgaaacgatcttaacctattctcaaactttaaatgggtaagaacctgggccacttttggtaagcagaactggcgctgtgggatgaaccaaacgtaatgttacg-tgcccaaattaac-aactcatg-cagataccat-gaaaggcgttggttgctt--aaaaca-gcaggacggtgatcatggaagtcgaaatccgctaaggagtgtgtaacaactcac--ctgccgaagcaactagcccttaaaatggatgcagatcttggtggatagtagca--aataatcga------atg-------agagccttggaggactgaagtggagaagggtttcgtgtgaacagtggttgatcacgagttagtcggtcctaaaacaggaa-cgaccataaaga--agccgtcgagagata-tcggaagagttttcttttctgttttatagccgtacta--ccatggaagtctttcgcagagagatat-ggtagatgggct-agaagagcatgacatatactgttgtgt-----c-gatattttctcctcggaccttgaaaatttatggtggggaacgcaa-acttctcaacaggccgtaccaatatccgcagctggtctccaaggtgaagagtctctagtcgat-agaat-aatgtag---gtaagggaagtcggcaaattagatccgtaacttcgggataaggattggctctgaagattgagatagtcggccagaactggcacggacttggggaatccgactgtctaattaaaacaaagcattgtgat-ggccctagc--ggg-tgttgacacaatgtgatttctgcccagtgctctgaatgtcaaagtgaagaaattcaagtaagcgcgggtcaacggcgggagtaactatgactctcttaaggtagccaaatgcctcgtcatctaattagtgacgcgcatgaatggattaacgagattcctactgtccctatctactatctagcgaaaccacagccaagggaacgggctt--ggaataattagcggggaaagaagacccttttgagcttgactctaatctggcagtgtaaggagacataagaggtgtagaataagtgggagcatcatta-------tacggatatatttatt-atcttatggtattgggtttatccaattcaaggacattgccaggtagggagtttgactggggcggtacatctctcaaataataacggaggtgtcccaaggccagctcagtgcggacagaaaccacacatagagcaaaagggcaaatgctgacttgatctcggtgttcagtacacacagggacagc------aaaagctcggcctatcgatccttttggt-ttaaagagtttttaacaagaggtgtcagaaaagttaccatagggataactggcttgtggcggccaagcgttcatagcgacgtcgctttttgatccttcgatgtcggctcttcctatcattgtgaagcaaaattcacca-agcgttggattgttcaccca-tgcaagggaacgtgagctgggtttagaccgtcgtgagacaggttagttttaccctactaatgacac---gttgttgcgacagcattcctgcgtagtacgagaggaacccgcaggtacggaccaatggcacaatacttgttcgagcgaacagtggtatgacgcta-cgtccgttggattatgc------------------------------aactctaagcggtggatcactcggc-tcatgggtcgatgaagaacgcagcaaactgtgcg--tcatcgtgtgaactgcaggacacat-gaa-catcgacattt-tgaacgcatatcgcagtccatgctg---------------------------------------------------m-cdeevaa-lvvdngsgmckagfagddapravfpsivgrprhqgvmvgmgqkdsyvgdeaqskrgiltlkypiehgivtnwddmekiwhhtfynelrvapeehpvllteaplnpkanrekmtqimfetfntpamyvaiqavlslyasgrttgivldsgdgvshtvpiyegyalphailrldlagrdltdylmkiltergysftttaereivrdikeklcyvaldfeqemataassssleksyelpdgqvitignerfrcpealfqpsflgm-eacgihettynsimkcdvdirkdlyantvlsggttmypgiadrmqkeitalapstmkikiiapperkysvwiggsilaslstfqqmwiskqeydesgpsivhrkcfpsghngstfifislfslilfnnfmglf-pyif-tstshltltlslalplwlcfmlygw-inhtqhmfahlvp-q-gtpailmpfmvcietisniirpgtlavrltanmiaghllltllgntgss---ms---ymlmtfllmaqiallvl---esavamiqsy-vfavlstlyssevm---pqmapiswlllfii--fsitfilfcsinyysympnmrtinsnqcvkipkd-ikasvkarvvtitgtrgtlkrsfkhlaldmympd-kr--t-lkvekwfgtkkelaavrtvcshienmikgvtfgfqykmravyahfpinc--vtsenntvieirnflgekyirrvemapgvtvvnstaq--kdelivegndiesvsgsaaliqqsttvknkdirkfldglyvs--------ek-------rkfsaprhgsmafypkkrsarhrgkvkafpkddaskpvhltcfigykagmthivreadrpgskink-kevveavtvletppmivvgavgyietpfglralvnvwaqhlseecrrrfyknwyksk-kkaftkaskkwtd--gkksiendfrkmlry---ckvirviahsqirli----kq-rqkkahvmeiqlngg-siedkvkwarehlekpiqvsnvfgqdemidcvgvtkgkgfkgvtsrwhtkklprkthkg-------lrkvacigawhpsrvsttvaragqkgyhhrteinkkiynqlfekrp-knfgigqnvqpkrdlsrfvrwpkyirvqrqkavlqkrlkvpppihqf--sqtldkttavklfkllekyrpesplakklrlkkiaeakak-g-kdv-epkkkpsy--vsagtntvtklie--qkkaqlvviahdvdplelvlflpalcrkmgvpycivkgkarlgrlvrrktcttlalttvdnndkanfgkvleavktnfnerheeirrhwgggil-gsksmsslklqkrlaasvlrcgkkkvwldpneineiantnsrqnirklikdgliikkpvvvhsryrvrkntearrkgrhcgfgkrkgtanar---mp---tkllwmqrqrvlrrllkkyrdskkidrhlyh-dlymkckgnvfknkrvlmeyihkkkaekqrs-kmladqaearrqkvrearkrreeriatkmgid-inhkydrkvrrtepksqdvylrllvklyrflqrrtnkkfnriilkrlfmskinrpplslqriarffk------aanq-pes--tivvvgtvtddarllvvpk-ltvcalhvtqtarerilkaggevltfdqlalrsptg-----kntlllqgrrtartackhfgkapgvphshtrpyvrskgrkferar--grrsscgyk-mgrviraqrkg-agsvfkahvkkrkgaaklrsldfaersgyirgvvkdiihdpgrgaplavvhfrdpyr-ykirkelfiapegmhtgqfvycgrkatlqignvmplsqmpegtiicnleektgdrgrlartsgnyatviahnqdtkktrvklpsgakkvvpsanramvgivagggridkpilkagrayhkykvkrnswpkvrgvamnp-vehphgggnhqhigkastvkrgtsagrkvgliaarrtgrirgm---gisrdsahkrratggkrkslrkkrkfelgrpaantklg----s----grvhkvrtrggntklralrletgnfawasegvarktriadvvynasnnelvrtktlvknsivvidatpfrqwyeahyvlplgrkrnpkhaq--ke-den-dvlt-------k--krsekvmkkylerqky--gkveqaledqftsgrilacissrpgqcgrs-dgyilegkelefylkkik-skk--kktrklrghvshghgrigkhrkhp--ggrgnaggmhhhrinfdkyhpgyfgkvgmrnfhlrrqhkfrpeinldklwslvgaekfael-ekekstkapv-idlvkfgyykllgrgh-lparpvivkakyfskkaedkikkaggvcllsakkkrtfkkftyrgvdldqlldmp---------nnqlvelmhsrarrrfsrglkrkpmalikklrkakkeappn-ekpeivkthlrnmiivpemtgsiigvyngkdfgqvevkpemighylgefaltykpvkhgrpgigat-hssrfiplkmgr---ysres--dnvaksckargpnlrvhfknthetaqaikrmplrraqrylkavidqk--ecvpfrrfnggvgrcaqakqw-kt--tqgrwpkksaefllqllrnaeana---dckgldadrlvvhhiqvnraqclrrrtyrahgrinpymsspchveviltekeelvskm--slvipek--fqhilrimntnidgkrkvgiamtaikgvgrrysnivlkkadvdltkragecteeevdkvvtiisnplqykvpnwflnrqkdiidgkywqltssnldsklrddlerlkkirshrglrhywgl-rvmppkfdptevklvylrcvggevgatsslapkigplglspkkigddiakatsdwkglkitvcltiqnrqaaisvvpsaasliikalkepprdrkkqknikhsgnigfedilaiarvmrp--rsmarelkgtckevlgtaqsvgctvdgkhphdvidelnegs--ievpm------dintalqevlkksliadglvhgihqackaldkrqavlcilaesfdepnykklvtalcn--ehqiplirvdshkklgewsglckidkegkprkvcgcsvvvikdfgee--tpaldvvkdhlrmrakgllkeyevvgrklp------tplykmrifapdnivaksrfwyflrqlkkfkkttgeivsikqvyetspvkiknfgiwlryds-rsgthnmyreyrdltvggavtqcyrdmgarhrarahsiqiikvdsi-paaktrrvhvkqfhdskikfp-lv--qrvhh-kg-nrklfsfrkprtftidctnia-edsimd---vadfekyikarlkvngkvn-nlg----nn-vt--fers-klklivss-dvhfskaylkyltkkylkknslrdwirvvanekd--syelryfrifrislglpvgavmncad----ntgaknlyviavhgirgrlnrlpaagvgdmfvatvkkgkpelrkkvmpavvirqrkpfrrrdgvfiyfednagvivnnkgemkgsaitgpvakecadlwpriasnassiavqvfgrkktatavayck----rgngllkvngrpleqiepkvlqyklqepllllgk-ekfagvdirvrvsggghvaqiyairqaiskalvafyqkyvdeaskkeikdilvqydrtllvgdprrcepkkfggpgararyqksyrtirtrkfmtnrllarkqmvcdvlhpgl-ssvnkteireklaamykvt-pdvvfafgfrtnfgggrstgfaliydtldfakkfepkyrlarhglfelddrelwlrfqnltnemivtkngrrmfpvvkisasgldpaamytvllefvqidshrwkyvngew---------vpggkaevppsnpiyvhpespnfgahwmk-episfakvkltnktngng-qimlnslhkyeprvhlvrv--g---seqrh------------vvty-p--fpetqfiavtayqneevtslkikynpfakafldakerpdt----------lyphdthy---gwmreivhiqagqcgnqigakfweiisdehgidatgay-----hgdsd-----lqlerinvyyneasggkyvpravlvdlepgtmdsvrsgpfgqifrpdnfvfgqsgagnnwakghytegaelvdsvldvvrkeaescdclqgfqlthslgggtgsgmgtlliskireeypdrimntysvvpspkvsdtvvepynatlsvhqlventdetycidnealydicfrtlklttptygdlnhlvsltmsgvttclrfpgqlnadlrklavnmvpfprlhffmpgfapltsrgsqqyraltvpeltqqmfdaknmmaacdprhgryltvaaifrgrmsmkevdeqmlniqnknssyfvewipnnvktavcdipp--------rglkmsatfignstaiqelfkriseqftamfrrkaflhwytgegmdemefteaesnmndlvseyqqyqeataded-aefeeeqmqaikcvvvgdgavgktcllisyttnafpgeyiptv---fdnysanvmvdakpinlglwdtagqedydrlrplsypqtdvflicfslvnpasfenvrakwypevrhhcpstpiilvgtkldlrddkntieklrdkklap--------itypqglamakeigavkylecsaltqkglktvfdeairsvlcpvlqwlfstnhkdigtlyfifgawagmvgtslsiliraelghpga--l--ig-ddqiynvivtahafimiffmvmpimiggfgnwlvplmlgapdmafprmnnmsfwllppalslllvssmv-engagt----gwtvypplsagiahgg-asvdlaifslhlagissilgavnfittvinmrst-gisldr--mplfvwsvvitalllllslpvlagaitmlltdrnlntsffdpagggdpilyqhlfwffghpevyililpgfgmishiisqesgkketfgslgmiyamlaigllgfivwahhmftvgmdvdtrayftsatmiiavptgikifswlatlhg-tqlsyspail-walgfvflftvggltgvvlanssvdiilhdtyyvvahfhyvlsmgavfaimagfihwyplftgltlnnkwlkshfiimfigvnltffpqhflglagmprrysdypdayttwnivstigstisllgilffffiiweslvsqnlglqd-sasplmeqliffhdhallilvmitvlvgylmfmlf-fnnyvnrfl---lhgq-liemiwtilpaiillfialpslrllylldei-nep-svtlksighqwywsyeys--fdsymiptne-lmtdgfrll-dvdnrvvlpmnsqirilvtaadvihswtvpalgvkvdgtpgrlnqtnffinrpglfygqcseicganhsfmpiviesvhpfhlvdyspwpltgaigamttvsgmvkwfh-q-ydislfvlgn----iitiltvyq--wwrdvsregtyqglhtyavtiglrwgmilfilsevlffvsff--waffhsslspaielgaswppmgiisfnpfqipllntaillasgvtvtwahhslmennhsqtt-qglfftvllgiyftilqayeyieapftiadsiygstffmatgfhgihvligttfllvcllrhlnnhfsknhhfgfeaaawywhfvdvvwlflyitiyww-ggrnshplfkiannalvdlpapinisswwnfgsllglcliiqiltglflamhytadinlafysvnhicrdvnygwllrtlhangasffficiylhvgrgiyygsyk--ftptwligviilflvmgtafmgyvlpwgqmsfwvatvitnllyaipylgmdlvqwlwggfavdnatltrfftfhfilpfivlamtmihllflhqtgsnnpigln-snidk-ipfhpyftfkdivgfivmifilislvl--ispnllgdpdnfipatpl-----vtpahiqpewyflfayailrsipnklggvialvlsiailmilpfynlskfrgiqfypinqvmfwsmlvtvilltwigarpv-eepyvligqiltvvyfl-yylvnplitkwwdnllcgqrleflgdavldylitrhlyedprqhspgaltdlrsalvnntifasla-------vrhgfhkffrhlsp---glndvidrfvriqqenghci---seeyyllseeecdda--edvevpkalgdvfesiagaifldsnmg-kekihinivvighvdsgkstttghliykcggidkrtiekfekeaqemgkgsfkyawvldklkaerergitidialwkfetakyyvtiidapghrdfiknmitgtsqadcavlivaagtgefeagiskngqtrehallaftlgvkqlivgvnkmdsseppysearyeeikkevssyikkigynpaavafvpisgwhgdnmlepstnmpwfkgwkverke-----gnadgktlidald-ailpparptdkalrlplqdvykiggigtvpvgrvetgvlkpgtvvvfapanittevksvemhhealqeavpgdnvgfnvknvsvkelrr-gyvagdskanppkgaadftaqvivlnhpgqiangytpvldchtahiackfaeikekvdrrsgktteenpkf---iksgdaaivnlvpskplcveafqefpplgrfavrdmrqtvavgvikavnfkdaavgidlgttyscvgvfqhgkveiiandqgnrttpsyvaftdterligdaaknqvamnptqtifdakrligrkfddaavqsdmkhwpfevvs-adgkpkievtykdekktffpeeissmvltkmketaeaylgktvtnavitvpayfndsqrqatkdagtiaglnvlriineptaaaiaygldkka--vgernvlifdlgggtfdvsilsiddg-ifevkstagdthlggedfdnrlvthfvqefkrkhk-kdlttnkralrrlrtacerakrtlssstqasieidslfegtdfytsitrarfeelnadlfrstmdpvekalrda-------kldksvihdivlvggstripkvqrllqdlfngkelnksinpdeavaygaavqaailhgdksqevqdlllldvtplslgietaggvmsvlikrnttiptkqtqtfttysdnqpgvliqvyegeramtkdnnllgkfelsgippaprgvpqievtfdidangilnvtalerstnkenkititndkgrlskediermvneaekyrnedekqketiaaknglesycfnmkatldednlktkisdsdrttildkcnetikwldanqladkeeyehrqkelegvcnpiitklyqgagfppmimiywsl-pmilfilglfcfvs?rkhllsmllslefivlmlffmlfiyl?ml?yesy--fsmmfltfsvcegalglsilvsmirthg?dyfqsfsim--ed--qsgvqydrtspgfkalsriatlcnraefk--ggqdgvpilkkevsgdaseaallkcmelalgdvmnirkrnkkiaevpfnstnkyqvsihetedtndpryllvmkgaperilercstifi-ngkekvldeemkeafnnaymelgglgervlgfcdfmlpsdkypngfkfn-tddinfpidnlrfvglmsmidppraavpdavakcrsagikvimvtgdhpitakaiaksvgiisegnetvediaqrlnip-vsevnpreakaavvhgaelrdvssdqldeilryhteivfartspqqkliivegcqrmgaivavtgdgvndspalkkadigvamgiagsdvskqaadmillddnfasivtgveegrlifdnlkksiaytltsnipeispflafilcdiplplgtvtilcidllvsvafltllerkvlgyiqirkgpnkvglmgipqpfcdaiklftkeqtypllsnylsyyispifslflslfvw--mcmpffvklysfnlgglfflcctslgvytvmvagwssnsnyallgglravaqtisyevslalillsfifligsynmiyfffyqvy-m--wfliilfpmalvwvsislaetnrnpfdfaegeselvsgfnveyssgglalifmaeyasilfmkltfisfvfiwvrgtlprfrydklmylawkcflsfslnvtsnswlgawmgleinllsfipllsd--nnnlmsteas----------lkyfltqvlastvllfssillmlknn--mnneine------------------sftsmiimsalllksgaapfhfwfpnmmegltwmnalmlmtwqkiaplmlisylnikgaigglnqtslrklmafssinhlg-wml-sslmise----siwlilfffysflsfvltfmfnifklfhlnqlfswfv-nskilkftlfmnflslgglppflgflpkwlviqqltlcnqyfmltim-mmstlitlffylricysafmmnyiifiallillittivmflasilskkalidreksspfecgfdp-ksssrlpfslrfflitiiflifdveialilpmiiimky-snimiwtitsiifililliglyhewnqgmlnwsyglillslwicslmllaseminkhnny--knlfllniiillllliltfssmsl-fmfylffessliptlflilgwgyqperlqaglyllfytllvslpmlvylwlpkahveapvsgsmilagimlklggygmlrvisflqlmnlky-s--fvwisislvggvlvslvclrqtdlkaliayssvahmgivlsglltmtywglcgsytlmiahglcssglfcla-nvsyerlgsrs-mlinkgllnfmpsmtlwwfllssa-nmaapptlnllgeisllnsivs-wswismillsflsffsaaytlylysfsqhgklfsgvysfssgkireyllmllhwlplnllilksesfyfie-welvs-lns-----msivmtflfdwmsllfmsfvlmisslvifyskeymmndnhinrfimlvl----mfvlsmmlliispnlisillgwdglglvsyclviyfqni-ksynagmltalsnrigdvalllsiawmlny-gswnyifylevmlaam-tksaqipfsswlpaamaaptpvsalvhsstlvtagvyllirfniils-tsw-lgqlmlllsgltmfmaglganfefdlkkiialstlsqlglmmsilsm-gflkl-amfhllthalfkallfmcagaiihnmn-nsqdirlmgglsigihmpltsacfnvsnlalcgmpflagfyskdmileivsfrlvyysm-tgdlncg--slnmlnde--swimlrgmmgllimsiigg-smlnwlifp--fpymiclpiymklltlfvcivgglf--gylisiqlmlysliittsiif--l-mihplalgltlliqtifvcllt-glmtksfwysyilfliflggmlvlfiyvtslmmlcstaghsginqlggvyvngrplpdstrqkivelahsgarpcdisrilqvsngcvskilgryyetgsikpraiggskprvattpvvqkiadykrecpsifaweirdrllseqvcnsdnipsvssinrvlrnl-atfkcvlvgdggtgkttfvkrhmtgefekkyvatlgvevhplifhtnrgairfnvwdtagqekf-gglrdgyyiqgqcavimfdvtsrvtyknvpnwhrdlvrvcen---ipivlcgnkvdikdr-kvkaksiv-fhrkk-nlqyydisaksny---nfekpflwlarklvgdpnlefvampallppevk--mdkdwqaqierdlqeaqata----lpdede-el--srggrggrgrgrgrwar-grgkedskewvpvtklgrlvregkiksleeiylyslpikefeiidffl-------gss-lkdevlkimpvqkqtragqrtrfkafvaigdnnghiglgvkcskevatairgaiilaklsvvpvrrgywgnkigkphtvpckvtgkcgsvsvrlipaprgtgivsapvpkklltmagiedcytsargstgtlgnfakatyaaiaktyayltpdlwylkyldvrvgkpdiddgfnitk-attphecrlrdttysapitvdieyt---rgt--qrikrnnlligrmplmlrcsncaltgksef-elsklnecpldpggyfvvrgqekviliqeqlswnkmlt-e-d-fngvvqcqvtssthekksrtlvlskh----------------gkyylkhnsmtddipivvifkalgvvsdqeiqsli-gidsksqnrfgaslidaynlkvftqqraleymgsklvvkr-fqsat---------tktpseearelllttilahv----pvdnfnlqmkaiyvsmmvrrvmaaeldktlfddrdyygnkrlelagsllsmmfedlfkrmnwelktiadknipkvkaa---------qfdvvkhmraaqitaglesaissgnw-tikrfkmeragvtqvlsrlsyisalgmmtrvnsqfektrkvsgprslqpsqwgmlcpsdtpegeacglvknlalmthitteveerpvmivafnagvedirev-sgnpinnpnvflvfingnvlgltlnhkhlvrnlrymrr--------------kgrmgsyvsvhtsytqrciyihtdggrlcrpyvivenr-----rplvkqhhldelnr---girkfddflldglieyldvneendsfiawn---------------edqi--edrtthleiepftllgvcaglvpyphhnqsprntyqcamgkqamgmigynqknridslmynlvyphapmvksktieltnfdklpagqnatvavmsysgydiedalilnkasidrgygrclvyknskctvkrya-nqtfdrimgpmkdal------tnkvifkhdvldtdgivapgeqvqnkqiminkempavtsmnplqgqsa---------qvpytavpisykgpepsyiervmvsanaee------dflikillrqtripeigdkfssrhgqkgvtgliveqedmpfndfgicpdmimnphgfpsrmtvgktlellggkagllegkfhygtafg-gskvediqaelerhgfnyvgkdffysgitgtpleayiysgpvyyqklkhmvqdkmharargpkavltrqptqgrsregglrlgemerdclisygasmlimerlmissdafevdvcrtcgrmaycsw------chfcqssanvskismpyackllfqeltsmnvvpkmillggvaadvskltplspevisrqatinigtighvahgkstvvkaisgvqtvrfknelernitiklgyanakiykcdnpkcprpasfvsdasskddslpctrlncsgnfrlvrhvsfvdcpghdilmatmlngaavmdaallliagnescpqpqtsehlaaieimkl--kqililqnkidli-kesq--akeqyeeitkfvqgtvaegapiipisaqlkynidvlceyivnkipvpprdfnapprlivirsfdvnkpg-cevadlkggvaggsilsgvlkvgqeievrpgvvtkdsdgnitcrpifsrivslfaeqnelqyavpggligvgtkidptlcradrlvgqvlgavgqlpdiyqeleisyyllrrllgvrtdgdkkgarveklqkneillvnigslstggrisat--kgdlakivlttpvctekgekialsrrvenhwrligwgqifggktit---------------------------------------------------------------------------------------------------------------------------------------------------------------aatt----tattaat--------------------------aat---------aataaaattaaat-------------------------------------------------------atattaagtgaaa------------------ttttatatttaaattattatataaattaaaaa--------------at--------------------------------------------------------------------------------------------------------------------------------------------------------------tttaataaaaaactaggattagataccctattatt-taaaatgtaaataat-----------------------------------------------tgctaaagtagtaatagttatgttcttgaaactt------aaaaaatttggcggtattttagtc--tatctagaggaacctgttttttaa-tcgataatccac-----gatggaccttactta----------------------------aat--------------------------------ttg----------taatcagtttata----------------taccgtcgttatcagaatattttataagaa--taataatat--tcaataat-----------------------------------------------------t--------tatatcagatcaaggtgtagcttatatttaagt-------------------------aataatggg-----ttacaataaatttatttatatgaataaa-------------a----------------------------tttttgaaagtggatttagtagtaa-aattataaagat-taataatttgatttt------agctctaaaatatgtacacatcgcccgtcg------------ctcttattattaaggtaag---------------------------------------------------------------------------------------------------ttaaatggccgcagt-attttgactgtgcaaag-gt-----------------tagctaaatcattagtcttttaattgaaggctgga-------atgaatggttggacgaaatattaactgtttcatttaaaatttttatagaattttattttttagtcaaa-----aagctaaaatttatttaaaagacgagaaga-cc--ctataaatcttta--------tatttttttttattttaattatatagattaattaatttaataaata-----------------------------------------------------------------------aaaata--ttttattggggtga-------------------------tattaaaaaacttttaatttttt-----------------------aaaaa-------ca-------------taaatt----tatgaatatt-------------------------------tgatccat--taataatgattaaaaaatt---------------aagttactttagggataaca------gcgtaatttttttggagagttcatatcgataa-aaaagattgcgacctcgatgttggattaagatataattttgggtgtagccgttca-a-attttaagtctgttcgacttttaaattcttacatgatctgagttcaaaccggtgtaagccaggt100000010012220011112111111
Echinodermata		          aaagattaagccatgcatgtaaactgcg-gatggctcattaaatcagttatggttcctgtggtaattctagagctaatacatg---cgtcc--aagcgccgactgc-ttttattaggaacaagaccagctggtgaactctgga-taacac--agccgatcgc-a----cggtct-ttgcacc-ggcg-acggatccttcgaa-tgtctgccctaatcaactttcgatggtacgt-tatgcgccta-ccatggtcg-tcacgggtaacggagaatcagggttcgattcc--gtagagggagcttgagaaacggctaccacatccaagg-aaggcagcaggcgcgcaaattacccactcccgacacgg-ggaggtagtgac-gaaaaataacaatctttcgaggccctgtaattggaatgagtacactttaaatcctt----taacgagg-atccactggagggcaagtc-tggtgccagcag-ccgc-gtaattccagctccagtagcgtatatt-aaagctg-ttgcagttaaaaagctcgtagttggatcttggtttactttgaaaaaattggagtg--ttcaaa-gcagccgcctgaac-agcagagcatggaataatggaataggacc-tcggttctattgcgttgg---ttt--tcggaa-ctcgaggtaagtgattaagagggact-gacgggggcatt--cgtattgcggtggtgagaggtgaaattcttgg-tcgccgca--gcgaccgacgcgaaagcaattt-gccaagaatgtttttc-attaatcaagaacgaaagttagaggttcgaa-ggcgatcagata-ccgc-cctagttctaacca-taaacg-atgccgactgacgatccgccggcgttccatgac-gcggc-ggcagtc--taagggaa----acca--aag-tctttgggttccggggg-aagtatggt-tgcaaagctgaaacttaaaggaattgacggaaggg-caccaccaggagtggagcctgc-gcttaatttgactcaacacggg-aaaactcacccggcccggacacagtgaggattgacagattgagagctctttcttgattctgtgggtggtggtgcatggccgttcttagttggtggagcgatttgtctggttaattccgataacgaacgagactctggcttgctaaatagttgcacttcttagagggac-aagtggcgagcaataacaggtctgtgatgcccttagatgttcggggccgcacgcgccgtacactggcggaatccagcgggctgggtaa---tccgctgaacctcct--ccgtgatggggatagggagttgcaattatctcccttg-aacgaggaattcccagtaagcgcgagtcatcagctcgcgttgattacgtccctgccctttgtacacaccgcccgtcgctactaccgattgaatggtttagtg-agatcctcggaagaag---acgatcaaacttgatcatttagaggaagtaaaagtcgtaacaaggt----------------------------cggaggaaaagaaactaaccaggattccctcagt-agcggcgagtgaagcgggaagagcccat-cgccgaatcccagcggccctccgaggtcctcctgatcggggcaccttacccagagcgggtgtcaggcccgttcgggagtcgggtagttttg--gaatgctgc-ccaaagaagggaggtgaactccttccaaggctaaatactgg-cacga-gaccgatagcagacaagtaccgtgagggaaagttgaaaaga-actctgaagagagagttcaa-gaggacgtgaaac-cgccaagaagc--aaacgggcaggctcgacccgtcttg-aaacacggacc-aaggagtctaacgggcccgcgagtcaagggggagcg-ggcacgctaggacccgaaagatggtgaactatgcccgagcaggatgaagccagaggaaactctggtggaggtccgcagcgattctgac-gtgcaaatcgatcgtccgac-ttgggtataggggcgaaagactaatcgaaccatctagtagctggttccctccgaagtttccctcaggatagctgggttttatctggtaaagcgaatgattagaggccttggg-gacgaaacgacctcaacctattctcaaactttaaattggtaagaggccgggccactcttggtaagcaggactggcgctgcgggatgaaccgaacgccgggttacggcgtccgactcgta-cgctcat--cagatcccag-aaaaggtgttggtcgata--cagaca-gcaggacggtggccatggaagtcggaacccgctaaggagtgtgtaacaactcac--ctgccgaatcgaccagccctgaaaatggatgcagatcttggtgg-tagtagca--aatactcaa------gcg-------agatccttgagggccgagtgtggagaagggttccatgtgaacagccgttgcacatgggtcagtcgatcctaagaagcgaa-cgagcccggaga--cactggccggggccc-cgggaagagttgtcttttcttgttaaggagcgggatc---cctggaatcggttcgaccggagagag-ggtc-tgcggctccgtagagcgccgcgtctacggcggcgt-----ccggtgcgctccggctggtccttgaaaatccgggggaagtg-ttgggactctcgcctcgggtcgtacccatgaccgcagccggtctccaaggtgaatagcctctggccgat-agaac-aatgtag---gtaagggaagtcggcaagccggatccgtaacttcgggagaaggattggctctgagggctgggtcggtcgggcagaactggcacggaccaggggaatccgactgtctaattaaaacagagcattgcgatgtccgcaacc--ggggcattgacgcaatgtgatttctgcccagtgctctgaatgtcaaagtgaagaaattcaacgaagcgcgggtaaacggcgggagtaactatgactctcttaaggtagccaaatgcctcgtcatctaattagtgacgcgcatgaatggattaacgagattcccactgtccctatctactatctagcgaaaccacagccaagggaacgggctt--ggcagaatcagcggggaaagaagaccctgttgagcttgactctagtctgaccttgtgaagagacatgaggggtgtaggataggtgggagaaatac-actactctcatcgtttctttactt-attcggtgagtcgggaaacacccgctccgaagacagcgtcaggcggggagtttgactggggcggtacatctgtcaaatggtaacgcaggtgtcctaaggcgagctcagcgaggacggaaacctcgcgtagagcaaaagggcaaaagctcgcttgatcttgattttcagtacgaatacagaccgt------gaaagcgtggcctatcgatccttttgac-cgtcggagttcgacgcaaggggtgtcagaaaagttaccacagggataactggcttgtggcagccaagcgttcatagcgacgttgctttttgatccttcgatgtcggctcttcctatcattgtgaagcagaattcacca-agcgttggattgttcacccaccaatagggaacgtgagctgggtttagaccgtcgtgagacaggttagttttaccctactgatgaaa---ggttgtcgctacggcaattctgctcagtacgagaggaaccgcagattcggaccgttggtacacgcgcttggtcgagcggccagtggcgcgaagctaccatccgcgggattacgg------------------------------aattcttggcggtggatcactcggc-tcgtgcgtcgatgaagaacgcagccagctgcgag--aattaatgtgaattgcagaactccttgat-catcgacattt-cgaacgcacatggcggcccgggccttcgcggcccgagccacgcccg-------------tccgagggtcggt----m-cdedvaa-lvvdngsgmckagfagddapravfpsivgrprhqgvmvgmgqkdsyvgdeaqskrgiltlkypiehgivtnwddmekiwhhtfynelrvapeehpvllteaplnpkanrekmtqimfetfnapamyvaiqavlslyasgrttgivldsgdgvthtvpiyegyalphailrldlagrdltdylmkiltergysftttaereivrdikeklcytaldfeqemataaasssleksyelpdgqvitignerfrcpetlfqpafigm-esagihettynsimkcdidirkdlyantvlsggtsmypgiadrmqkeitalapssmkikiiapperkysvwiggsilaslstfqqmwiskqeydesgpsivhrkcfpn-tapwagliagvfvlillvnvlglfppyafqsptsnisltyslgfplwmainilgf-ylafnsrlshlvp-q-gtpsaliplmvwietlslfaqpialglrlaanltaghllifllstaiwllsssl---misvpiliif-illfvl---eigvaciqay-vftalihfylqqnm---pqlefawwivnfsl--iwasvlivislllnsfppnmktilasrnveipeg-vevsvkartvtvkgprgtlvrtfkhlkveircls-kt--k-lqvikwfgsrkelacvrtlcshienmikgvtmgyrykmrsvyahfpinv--niknegtqveirnflgekfirkvdmkegvtcttstkq--kdeiildgndvelvsqcaaliqqsttvknkdirkfldgvyvs--------ek-------rkfsaprhgslgflprkrsrrhrgkakafpkddkskpvhltcflgykagmthivrdvdrpgskvnk-kevveavsiletppmiivglvgyietpsglralktvwaehlsdeckrrfyknwyrsk-kkaftksskkwad--gkkeiekdlnimkky---ctvirviahtqmklm----nq-rqkkahvmeiqlngg-sigdkiewarerleknipvsevfgqdelidiigvtkghgfkgvtsrwgtkklprkthkg-------lrkvacigawhparvgygvaragqkgyhhrteinkkvynplfekrt-rnfgignevqpkrdlsrfvlwpkyvrlqrqkavlyqrlkvppsinqf--sqaldrqtatqlfrlmhkyrpetkqekkarlraraedrvk-g-ree-vptkrear--imsgvntvtrlie--skkaqlvaiahdvepieivmflpalcrkmgvpycivkgksrlgqvvhrrnaaclaftqvnpedksalsklvdtvrtnyndrfeeirrhwgggqv-gsksmsnlrlqkrlaasvmscgknkvwldpneineianansrqnirklikdgliirkpvavhsrarvrknaearrkgrhsgrgkrkgtanar---mp---tkviwirrmrvlrrllkkyrenkkidrhlyh-elymkvkgnvfknkrvlmefihkkkaenqrg-kmlaeqaearrtrtkearkrreerlavkmifq-l------------------------qlyrflarrtnakfnnivlkrlfmsrsnkaamslarvvrfmn------kdgr-egk--tavvvgcitddvrihklpk-lkicalrvtararariikaggeiitfdqlalqspkg-----qntvlmqgcrthrkvyrhfgrapgtpsahtapyvravgrkfetar--grrnrcgfk-mgrvirgqrkg-agsvfrshnkhrkgaprlrsidyaerhgylkgivkeiihdpgrgaplariqfrdpyr-ykkrtelmiapegmytgqfiycgkratlnignvlplgsmpegtvicsveekagdrgklarcsgnyatvvshnpdtkksriklpsgskkvvpsanramvgvvagggridkpllkagrayfkykvkrncwprvrgvamnp-vdhphgggnhqhigtpstvrrdtsagrkvgliaarrtgrlrg??????????????????????????????????????????????????????????????????????????????????????????????????????????????????????????????????????????????????????---------------?????????????????????????????????????????????????????????????????????????kktrklrghvshghgrigkhrkhp--ggrgraggqhhhrinydkyhpgyfgkvgmrhfhltkqkyykpaincdklwslvseqtrlqy-adktd-kapv-idavragyykilgkgv-lpkqpvivkakffsrlaeekikkaggccvlvakkkrtfrkytfrgvdldqlldms---------nevlsellhsrarrrfkrglkrkplallkklrkakkecpal-ekpevvkthlrnviivpemvgcmvgvyngkvfnqveikpdmighylgefsitykpvkhgrpgigat-hssrfiplk???----?????????????????????????????????????????????????????------------------------????????????????????????????????????????????????????????????????????????????????????????---alvlpek--fqhilrvlntnidgrrkimyaltaikgvgrryaniccrkadidvskrageltddeveklmtilqnprqykipdwflnrqmdvkdgkygqmmannldnklredlerlkkirahrglrhywgl-rv???????????????????????????????????????????????????????????????????????????????????????????????????????????????????????????????????????????????????????????????????????msdaegmdvntalqevlktaliheglargiheatkaldkrqahlcvlanncdepaykklvealcv--ehninllkvddnkklgewaglckidkegkarkvvacscvavkdygke--spaldvvkdyfsmgnptplteflvvgremp------pplfkmrifapdevtaksrfwyfgnrlrkmkktrgeilgcrkinekkpqkiknfgiwlryds-rsgthnmyreyrdlttaaavtqcyrdmgarhrarahsiqiirveei-paskcrrphikqfltskisfp-lp--hrtq--rq-nkpmfvtrrpstftidctlpv-edgimd---asnfeqflqerikvngktk-nls----tn-iv--ierk-kskvavts-eiafskrylkyltkkylkknnlrdwlrvvaanke--syelryfqif--------------------dycgknlyiiavsgiggrlnrlpnaglgdmivatvkkgkpelrkkvmpavvirqrkpirrregivlyfednagvivnnkgemkgk--sg--------------------svqvfgrkktatavahck----qgngllkvnghplelvqplalqsklmepvyllgk-drfsavdirvrvkgggriaqiy----------------------------------------------------------------tirtrkfmtnrllnrrqmvvdvihpgq-atvkkteirerlaqayktt-pdvifafgfktqfgggrtsgfaliydtldsakkyepkyrlarhglyelddvelwkkfhkltnemivtksgrrmfpvlsasiagldpnsmysvlldfsaaddhrwkyvngew---------ipggkpdgsppttayihpdspnfgahwmk-qavnfskvkltnklngsg-qvmlnslhkyeprihiirv--g-grekqrl------------vgsy-s--ftetrfiavtayqneditqlkikynpfakafldikdkndghdlfddvhdfqgskypqf--ggwmreivhlqagqcgnqigakfwevisdehgidptgty-----hgdsd-----lqlerinvyyneatggkyvpravlvdlepgtmdsvrsgpfgqifrpdnfvfgqsgagnnwakghytegaelvdsvldvvrkeaescdclqgfqlthslgggtgsgmgtlliskireeypdrimntfsvvpspkvsdtvvepynatlsvhqlventdesfcidnealydicfrtlklttptygdlnhlvsatmsgvttclrfpgqlnadlrklavnmvpfprlhffmpgfapltsrgsqqyraltvpeltqqmfdaknmmaacdprhgryltvaaifrgrmsmkevdeqmlnvqnknssyfvewipnnvktavcdipp--------rglkmsatfignstaiqelfkriseqftamfrrkaflhwytgegmdemefteaesnmndlvseyqqyqdataeee-gefdeeemqaikcvvvgdgavgktcllisyttnafpgeyiptv---fdnysanvmvdgrpvnlglwdtagqedydrlrplsypqtdvflicfslvspasfdnvrakwypevshhcpntpiilvgtkldlrddretidklaqrnlsp--------vtypkgllmmkeisgvkylecsaltqkglktvfdeairavlcpdqnwlfstnhkdigtlylifgawagmvgtamsviiraelaqpgs--l--ln-ddqiynvvvtahalvmiffmvmpimiggfgnwliplmigapdmafprmnnmsfwlippsfilllasagv-engagt----gwtiypplssnithag-ssvdlaifslhlagassilglinfittiinmrtp-gmsldr--lplfvwsvfvtafllllslpvlagaitmlltdrninttffdpagggdpilfqhlfwlfghpevyililpgfgmishviahysgkrepfgylglvyamiaigvlgflvwahhmftvgmdvdtrayftaatmiiavptglkvfswmaklqg-snlqwslpll-wtlgivflftlggltgivlanssidfvlhdtyyvvahfhyvlsmgavfaifagfthwfplfsgyslhplwgkvhffimfvgvnltffpqhflglagmprrysdypdaytlwntissigstisvvamlfflfliweafasqqfglqd-assplmeeltyfhdyalivltlitilvfyglvsll-vssntnrff---fegq-eletiwtvipalililialpslqllylmdev-ndp-fltikafghqwywsyeyt--fdsymvptsd-vsfgnprll-evdnrlvlpmqnpirvlvssadvlhswavpslgtkmdavpgrlnqttffaartgvfygqcseicganhsfmpiviesvhpyhlvdqspwpltgafsglmmtsgnvlwfh-t-qktnltlvgf----lllitnmvn--wwrdiirkanfqgshtaivnkgmrygmilfitsevcfffaff--waffhsslapsveigvawppsgitplnpflvpllntgvllssgvtlswshhsilagnrtesi-qalfltvalgsyftalqaweyidapftiadsvygstffvatgfhglqviigttflmvclfrtagrhfsthhhfgfeaaawywhfvdvvwfvlywliyww-garkehpifrilnstfvdlplpsnlsiwwnsgsllglclvvqiltgiflamhytaditlafssvmhilrdvnygwflryvhangvslfficmychigrglyygsyn--kietwnvgvilflvtiltafmgyvlvwgqmsfwaatvitnlvsaipyigtiivqwlwggfsvdnatltrffpfhflfpfiiaalavihlvflhnsgannpfafn-snydk-apfhiyfttkdtvgfillvaalfslal--lfpgalndpenfipanpl-----vtpphiqpewyflfayailrsipnklggvialvaailvlflmpllntsknesnsfrplsqaafwllvahlfiltwigsqpv-eypyvllgqvasvlyfslfifgfpivssienkiicgqrleflgdalldylitrhlydhhtnlspgaltdlrsalvnntifasla-------vkfnfhkyfkayta---nmfqvidnfvtfvdaknealgmdsqlkysemdgeqees--edievpkalgdifesvagaiyldsgmp-kekahinivvvghvdsgkstttghliykcggidkrviekfekeasdlgkgsfkyawvldklkaerergitidialwkfetpkycvtvidapghrdfiknmitgtsqadcavlvvaagigefeagiskdgqtrehallcytlgvkqlivavnkmdsaq--ynearfkeivrevsgyikkvgynpkavpfipisgwvgdnmmeaattmpwfkgwsierkd-----nnasgvtllnald-aimlpkrphdkplrlplqdvykiggigtvpvgrvesgtikagmiarfapanlttevksvemhhetlekalpgdnvgfnvknvsikdirr-gmvcgeskdnppmaaksfqaqvivmnhpgeihagytpvldchtahiackfaelkekldrrsgkslednpkf---vksgdaviaklipskqmvvesytdfaplgrfavrdmrqtvavgvvksvekdeaavgidlgttyscvgvfqhgkveiiandqgnrttpsyvaftdterligdaaknqtamnpnntvfdakrligrnfgdacvkadmkhwpfdvie-eggrpkiqiefkgetktfyaeeissmvllkmkdtaeaylgkkvtdavvtvpayfndsqrqatkdagvisgmnilriineptaaaiaygldkkv--gaernvlifdlgggtfdvsvltieeg-ifevkstsgdthlggedfdnrmvnhfitefkrkhk-kditpnkravrrlrtacerakrtlssstqanieidslfegidyytsitrarfeelnsdlfrgtlepvenalrda-------kldkdkiheivlvggstripkiqkllqdffngkelnksinpdeavaygaavqaailsgdkssevqdlllldvaplsmgietaggvmtplikrnttiptkqtntfttyadnqpgvliqvyegertmtknnnllgkfelsgippaprgvpqidvsfdidangilnvsavdkstgkenkititndkgrlskeeiekmvadaekykeeddkekdrisaknalesyaynmkstmedekikdkiaeddktkimdkckevldwldanqtaekeeyehqqkelegictpiitkmyqaaggapia--lliv-ilsmfylglmgill?rlhflsillclelllislfigiaiw???tgvpq?ttf?lfvltlvaceasiglslmvglsrthss?lvgslsllqyed--qsggqfdkssptwmalariaclcnrsefk--agqenvpilkrdttgdasesalvkcvelcmfnvteyrkknkkvceipfnstnkyqvsihete--gddrnllvmkgaperildrcttili-kgkeidmneemqtafnnaylelgglgervlgfcqcylpadqfplgfafd-addvnfpleklcfvglmsmidppraavpdavgkcrsagikvimvtgdhpitakaiakgvgiisegnetrddiaqrlgip-ieqvnpkdakaivvhgtelkdisredldailadhpeivfartspqqkliivegcqragaivavtgdgvndspalkkadigvamgiagsdvskqaadmillddnfasivtgveegrlifdnlkksiaytltsnipeispflifilasiplplgvvtilcidlllsvafltlverkvlgymqfrngpnvvgpfgllqpfadgmkvfikeelkpvnsspylfffspllflalalllw--nfmpvhtptldlqlslllvlglsslsvyailgsgwasnskysllgairavaqtisyeislalillsliifsssfnltyimntqef-s--wfslsclplfyiwfvstlaetnrapfdltegeseivsgynveyaggpfvlffiaeyaniilikttfl-fsvlwvraayprfrydqlmfltwksylplsigvssenwfiiwvglelstlalvpilcs--gfsprnvead----------nkyflvqassaalllngalgqawltgswsildpvn------------------evtsiclsialafkiglapvhfwfpdvlqglpffqgliiatwqkiaplilmfyfsqlggwgglnqtqvrkilafssignmg-wlv-itsaysf----naaiimlviyliintslfllfdhlkvstlghlntisq-lspisvalvllvmlslgglppltgfilkftslyflvannfiilssim-iignlqdyffylrisfntslflfiiflfsitiavavvlglaahalpnrt-sdseksspyecgfdp-lnsarlpfsfrfflvailfllfdleiallfplpaasli-tppstlipismvfmviltlglvfewingglewsapliilscwlapialiaskgqlnnssdlgsrvfiimiivitgaliitfsslel-ilfyivvettliptlilitrwgaqmercqaglyfmfytlfgslpllfhlwlpkahveapvagsmilaaillkiggyglmrlialfstismnals--lalivfctwgalitsvicvrqtdlkaliayssvghmsivaaaifsetswgmngalmlmvahglvssalfsla-ntvyersgtrt-laitrglklllplstlwwllmcaa-nlglppspnligeililsslis-wsvwlfpivgfaqvfgaiyslmifqlsqqgtpftsiinvfssfsrehlfaalhilpliliminpfsainitlslwls-ntp-----lnislnfiydqyflvflsvalivtwsimefsfyymtedpnssaffrllt----ifllnmliltcsnslfliflgwegggflsflliswwttrndasssaleavitnrigniglilsa---lnfnss---nltnililaaa-gksaqfglhpwlpallegptpvsallhsstmvvagvfllvrtselfs-splithslvlilggttalfaastaiaqhdikkiiaysttsqlglmvtaigi-gqpal-affhicthaffkamlflcsgsvihsls-deqdlrkmggls--kllpvtssclilgslalm-apllagfyskdlileatsfriiffcf-slspscs--spfshsee--nfnlnnallrlatgtiasg-wffsnll-----fappsfnvlakgtplivpiigvaa--lfmsl-vyvtlivmlfgstlv--fyslspyysalglvvfsvpgsfvl--sflgssfvpivlflvyiggmlvvfpyssaim---phsghvtinqlggvfengrplreairrhivqlaqsgvrpcdisrqlrvshgcvskilcryyqtgsvspgiiggskpkvatptvvdkiaeykrnnstifaweirekllgdkicdasnvpsvssinrivrsk-vtfklvlvgdggtgkttfvkrhltgefekrylatlgvevhplvfytnrgpirfnvwdtagqekf-gglrdgyyiqgqcaiimfdvtsrvtyknvpnwhrdlvrvces---ipivlcgnkvdiker-kvkaktit-fhrkk-nlqyydisaksny---nfekpflwlarklcgdaemnfvempalkppevh--mdpnlqkqyetelqeaqnta----lpeded-di--grgrgrgrgrgrgr-gr-grgkpedkewqpvtklgrlvkdlkikeleeiylfslpikefeiidffl-------gpa-lkdevlkimpvqkqtragqrtrfkafvaigdhnghiglgvkcskevatairgaiilaklsiipvrrgywgnkigkphtvpckvtgkcgsvlvrlipaprgtgivsapvpkkllhmagiedcytsacgqtatlgnfakatfqaisktysyltpdmw---------------------------------------------------------------------------------------------------------------------------------------------------------------------------------------------------------------------------------------------------------------------------------------------------------------------------------------------------------------------------------------------------------------------------------------------------------------------------------------------------------------------------------------------------------------------------------------------------------------------------------------------------------------------------------------------------------------------------------------------------------------------------------------------------------------------------------------------------------------------------------------------------------------------------------------------------------------------------------------------------------------------------------------------------------------------------------------------------------------------------------------------------------------------------------------------------------------------qdldnldisklnplspevisrqatinigtighvahgkstvvkaisgvqtvrfknelernitiklgyanakvykcdspacprpgcyrsagsnkddsfpcdrtgcsgkfrlhrhvsfvdcpghdilmatmlngaavmdaallliagnescpqpqtsehlaaieimkl--khililqnkidlv-kesq--areqyeqilkfvqgtvaegapvipisaqlkhnieviceyitkkipipvrdftseprlivirsfdvnkpg-cevkdlkggvaggsilrgvlkvgqeievrpgivskdsegklqcrpifskivslfaekndlqfavpggligvgtkidptlcradrlvgqvlgavgalpdiyteleisyfllrrllgvrtegdkkgakvqkltkgevlmvnigslstggrvlav--kadlakivltnpvcteigekialsrrvekhwr-----------------------------------------------------------------------------------------------------------------------------------------------------------------------------agctt-----tgggc--------------------------------------tagcggtataatt-------------------------------------------------------ttaatcccaca----------------------cgatacccttacccccaaattaagcatttga---------------------------------------------------------------------------------------------------------------------------------------------------------------------cacgaaatctaaggcctaaaccaggattagataccctgttatacttag----------aagtgtaacac-------------------------c-----cctaaagttca-----------------------aaattc------aaaggatttggcggttttccaaac-ctccctgga-gagtttgcca-ttgaatcgataacccac-----gatccacctcaccaa-----------------------------tt--------------------------------tttg-------taacaccagcttgta----------------taccatcgtcgtaagtctacttcttgaa--------agttgactttaagg-------------------------ga---------------------------gaa-----cgacgtcagatcaaggtgcagcctataagttggg-----------------------ga-taggtgag-----ctacaatgtttgaacaaaccaaa-----------atacccctcggaatt------------------tggattcagcag-------taggcccac-taagagaatggggc-------tgaaaag------agctctggaatgcgtacacatcgcccgtca-------------------ctctcg-cc--------------------tagttaagat-----------tacacaagggg---------------------------------------------agaggttaaacggccgctgt-atcttgaccgt-cggag-g------------------tagcataatcattgtcttcctaattagagactagt-------atgaatggcaagagggaaataaatgacattttttctat--agcccttaatactacctcccc-gtgaag-----aggcggggataaaacggttagacgagaaga-cc--ctgtggagcttttaattttaacacacttacgtgactaactaatatacctatccaacagtaagtaaac-----------------------------------------------------------------attttagcaaaagctttggttggggcaa--------------------------cgcggagtaagaagaccctccg-----------------------ctaat-------ctataaaaagaattacggttc----tacaatcaaaat----------------------gaaagaatgatccac---taaggtgatcaaagaaac---------------aagttaccgca-ggataaca------gcgttatcttttctgagagttcacattgacga-aaaggtttgcgacctcgatgttggatcgggaca-tcctaagggtgcagaagctttta-agggttggtctgttcgaccattaaagtcctacgtgatctgagttcagaccggcgagagccagg-100000011012220011112111111
Choanoflagellata              aaagattaagccatgcatgtaaactgcg-aaaggctcattaaatcagttatagtttccgtggtaattctagagctaatacatg---cgaca--aaa-cccgactgt-atttattagatacaaaaccaattggtg-attcaaga-taactt--tgcgaacctc-a----tgg--c-ttatgct-ggag-gtgaatcattcaaa-tttctgccct-atcaactttcgatggtaagg-tattggctta-ccatggtta-caacgggtaacggggaattagggttcgattcc--ggagagggggcctgagaaatggccaccacttccaagg-aaggcagcaggcgcgcaaattacccaatcctgacacag-ggaggtagtgac-aataaataacaat-ctttga-gctttgtaattggaatgagaacaatgtaaatacct----tatcgagt-accaattggagggcaagtc-tggtgccagcag-ccgcggtaattccagctccaatagcgtatatt-aaagttg-ttgcagttaaaaagctcgtagtcggacttctgtttactttgaaaaaattagagtg--ttcaaa-gcaggcgcttgaat-acattagcatggaataatggaataggac-tttggttctattttgttgg---ttt--ctagga--ccgaagtaa-tgattaatagggata-gttgggggcatt--agtatttaatt-gtcagaggtgaaattcttggatttatgaaagactaacatctgcgaaagcattt-gccaaggatg-ttttc-attgatcaagaacgaaagttaggggatcgaa-gacgatcagata-ccgt-cgtagtcttaacca-taaact-atgccgactagggatcagtgagcgttgtatgac-ctcattggcacct--tatgggaa----acca--aag-tctttgggttccggggg-gagtatggt-cgcaaggctgaaacttaaaggaattgacggaaggg-caccaccaggagtggagcctgcggcttaatttgactcaacacggg-gaaactcaccaggtccagacataggaaggattgacagattgagagctctttcttgattctatgggtggtggtgcatggccgtttttagttggtggagtgatttgtctggttaattccgttaacgaacgagaccttaacctactaaatagtgtcacttcttagagggac-tatcggcaggcaacaacaggtctgtgatgcccttagatgttctgggccgcacgcgcgctacactgacggagt-caacgaggtgggtaa---tcttttgaaactttg--tcgtgctggggatagatctttgcaattatcgatcttg-aacgaggaattcctagtaagcgtgattcatcagatcgcgttgattacgtccctgccctttgtacacaccgcccgtcgctactaccgattgaatggtttagtg-aggcctcggaaggaac---ttggtcaaacttgatcatttagaggaagtaaaagtcgtaacaaggt-----------------------------------------------------------------------------------------------------------------------------------------------------------------------------------------------------------------------------------------------------------------------------------------------------------------------------------------------------------------------------------------------------------------------------------------------------------------------------------------------------------------------------------------------------------------------------------------------------------------------------------------------------------------------------------------------------------------------------------------------------------------------------------------------------------------------------------------------------------------------------------------------------------------------------------------------------------------------------------------------------------------------------------------------------------------------------------------------------------------------------------------------------------------------------------------------------------------------------------------------------------------------------------------------------------------------------------------------------------------------------------------------------------------------------------------------------------------------------------------------------------------------------------------------------------------------------------------------------------------------------------------------------------------------------------------------------------------------------------------------------------------------------------------------------------------------------------------------------------------------------------------------------------------------------------------------------------------------------------------------------------------------------------------------------------------------------------------------------------------------------------------------------------------------------------------------------------------------------------------------------------------------------------------------------------------------------------------------------------------------------------------------------------------------------------------------------------------------------------------------------------------------------------------------------------------------------------------------------------------------------------m--ddevaa-lvvdngsgmckagfagddapravfpsivgrprhqgvmvgmgqkdsyvgdeaqskrgiltlkypiehgivtnwddmekiwhhtfynelrvapeehpvllteaplnpkanrekmtqimfetfntpamyvaiqavlslyasgrttgivldsgdgvthtvpiyegyalphailrldlagrdltdylmkiltergysftttaereivrdikeklcyvaldfeqemqtaassssleksyelpdgqvitignerfrcpealfqpsflgm-eqtgiheatynsimkcdvdirkdlyantvlsggttmfpgiadrmqkeitalapstmkikiiapperkysvwiggsilaslstfqqmwiskqeydefgpsivhrkcfkes-qayfpwiltvfmfivlmnlfgii-pytf-sptahiavtfglslsifigvtllgm-vnhgsnyfsmfmp-a-gsplilapfmivielishtakavslgvrlaanitaghilfailsgftwtmltsggfmiiaslfpmaivlfitii---emavaviqay-vfslltaiyisesm---pqlsietfvsqyfwflvilivfylfti--snlvprmktllttayvtipdg-vqievksrnirvkgprgtltrefkhlnlelalvg-kn--k-lrvdswfakrkevacvrtlcshienmitgvtkgfqykmrsvyahfpinm--tvpadgksidirnflgekmlrqvqmhngvkvemskaq--kdeivlegndleklsmsaalvhqavlvknkdirkfldglyvs--------er-------rkyhaprhgslgflprkrasnirgrikafpkdd--kpvhltaflgykagmthivrdldrpgskahk-kevveavtivetpplvilglvgyvktprglrplttvwaehlsdtlkrrfyknwvask-kkaftkyaknlat--gkkefeeklhrivky---cqvirvlahtqvnkl----pl-gakkahlaeiqvngg-siqekvnwvkehlekevgvsavfeqdeqidiigchqgsrfrgchpplgcpqaapqdpqgsaqgglalargirlasstpcpalvstasttarsrtrrstasgkai--lfekpclatlasattvqpkrdvgrfvrwpkyvrlqrqksvllkrlkvppainqf--tqtldkntatevfkllnkykpettaekkirlkaaaaatas-adkad--kgpkplt--vkyginhitalie--nkkaalvliahdvdpielvvwlpalcrkmgvpyaivkgkarlggrcaqe--------------------------------------------------mvllrlqkrlaasvlkcgkrkiwldpnetseisnannrksvhrlikngliiqkpqvvhsrsralrhaaarakgrhtgygkrkgtanar---mp---vkviwirrqrvlrrllrkyreakkidrhlyh-elymkskgnvfknkrvlmefihkrkeesqra-klitdq------------------------------------------tedpyihllvklyrflarrteapfnkvvlkrlfmarnkrqplslsklvrqvk------phg---dk--tavvvgtvtddirllqvpk-lkvcalrftegararilknggqvltfdqlalrapkg-----entillqgprksreaekhfgpalgvpgstskpyvrskgpqv-rarfvvrrasrgyk-???????????????????????????????????????????????????????????????????????????????????????????????????????????????????????????????????????????????????????????????????????????????????????????????????????????????????????????????????????????????????????????g---trardsahkrratggrhnpirkarkfelgrpaamtklg----a----hrvhtvrvrggnlkhrglrlengnfswasetttrktriidvvynasnnelvrtktlvknaivqidatpfrqwyekhygthigkkk--sska--ek-teekat------------kqskavlkkvaarkpf--apvdpkleeqfatg???aciasrpgqsgra-dgyvlegkelefylrklk-skkqh------------ghgriiknrkhs--ggrgnaggqhhhrinfdkyhpgyfgkvgmrhfhltqqkyfcptvnldkvwslvteqarehyaknqnekkipv-idcvkagyykvlgkgl-lpkqpvivkakffsriaeekikavggacvtva---------------------------------------lhcrarrrfargmkrkhtsllkrlrkakketael-dkpatikthlrnmivvpemigsvvgvyngktfnqveikpemvghylaefsisykpvkhgrpgigat-hssrfiplk-----------------------------------------------------------------pctryrygvgrlaqrkaw-gs--asgrwtkksaefvlqllrnaeana---eaksldvdaleierakanqapkirrrty-----------------------------?--?????????????????????????????????????????????????????????????????????????????????????????????????????????????????????????????????????lp---------------------------akigplglspkkvgddiakgtadwkglkvtvkltiqnrkatvavvpsaaalliralkepardrkkeknikhngditfadviaaakvmrp--rsmarhmkgtvkeilgtaqsvgctiegkhp----------------p?????????????????????????????????????????????????????????????????????????????????????????????????????---------------????????????mkvtgdlqqyeivgrhvp------pallkmtifapntvvaksrfwyfvsqlqklkkangeivdlkevhekhpdtiknfgiwlryds-rsgthnmyreyreltaaaavtacyrdmgarhrtrarsihiirvdvi-panktrranikqfhnskvkfp-lp--hrvtg----skstfvanrpstftidctpav-eqeifd---tagfekylhdhvkvagktn-nls----gk-vt--itrd-gskinvsa-egtfskrylkyltkrylkkknvrdflhvvasnas--tyqlrffkifkisvalpvgavmncad----ntgaknlyviavngvkarlnrlpaaaigdmfvasvkkgkpdlrkkvmpgvvirqrknfrrhdgvfiyfednagvivnpkgemkgsaitgpvakecadlwpriaasapsvqvqvfgrkktatavalck----sgkgvlkingfpvellqpetlrikalepvnllgk-drfknvdirvrvkgggqvsqiyavrqaiakslvayyqkfvdetskkeikdillafdrtllvadprraepkkfggpgararyqksyrtirtrkfltnrllgrkqmivdvihpgl-anlskkdvrerlakaykst-pdlvfvfgfrtafgggrstgfaliydtldaakkfeptyrlvraglat-------------------------------------------------------------------------------------------------------------------------------------------------------------------------------------------------------------------------------------------mreivhiqagqcgnqigakfwevisdehgidptgty-----hgdsd-----lqlerinvyyneatggkyvpravlvdlepgtmdsvragpfgqifrpdnfvfgqsgagnnwakghytegaelvdsvldvvrkeaegcdclqgfqlthslgggtgsgmgtlliskireeypdrimntfsvvpspkvsdtvvepynatlsvhqlventdetycidnealydicfrtlklttptygdlnhlvsacmsgvttclrfpgqlnsdlrklavnmvpfprlhffmpgfapltsrgsqqyrnlsvpeltqqmfdaknmmaacdprhgryltvaaifrgrmsmkevdeqmlnvqnknssyfvewipnniktavcdipp--------rglkmsstfvgnstaiqelfkrvseqftamfrrkaflhwytgegmdemefteaesnmndlvseyqqyqdataeee-gefdeeemqtikcvvvgdgavgktcllisyttnkfpseyvptv---fdnyavtvmirgepytlglfdtagqedydrlrplsypqtdvflvcfsvvspasfenvkekwvpeiqhhcpktpfllvgtqvdlrddstwvdklaknkqrp--------itleqgeklvkelkaveyvecsaltqkglknvfde-----------wvfstnhkdigvlyfifgsfsgflgtamsviirmelsipgspfl--ag-dshlynvivtahaflmifflvmpflmggfgnffvplmigapdmsfprmnnisfwllppslillvasslv-eggagt----gwtvypplssvefhsg-gsvdlaifslhlagvssllgasnfittilnmrap-gmtmhk--lplfvwavfitaillllslpvlaagitmlltdrnfntsffdpagggdpilyqhlfwffghpevyiliipgfgivshivstfsdk-pvfgylgmvyamlsigllgfivwahhmytvgmdvdtrayftastmiiavptgikifswlgtmyg-gsirlkvpmy-walgfiflftlggitgvmlanggldialhdtyyvvahfhyvlsmgavfaliggvyywigkvtgyaypetwgkihfwlmfigvnltffpqhflglagfprryndfpdayaewnllssfgslisvvavivfmyviyrtltdgqlsfqd-paspvfeeiinfhnyvfvymtfiffgvfwiliell-rnfnshkfm---ihgt-lieliwtvtpalvlvgiafpsfkllylmdev-idp-aitikvvghqwywsyeys--fdsymvpedd-lelgdlrll-evdnrvvlpknthvrvivtsadvihswavpslgvkidaipgrlnqtsflayrngvfygqcseicgighsvmpiaievvhpyhlvepspfpymasfsalgltvgavmyfh-s-fkyggtllsi----sailltyvaylwwrdivreatfqghhtivvqkglrlgmllfivsevmfffgff--waffhsslgpeisigavwpplgiqpieamgvpllntailltsgatvtwshhsiiagnrynti-laliltvvlafiftilqgmeydeatftiadsvygsvfymltgfhgfhvlvgtifltvclfriirshytknhhngfeaaiwywhfvdfvwlglfvivyww-gslkthpfisivnnmliqlpapsnlsymwgfgsllglcliiqiltgiflamhycanvdlafasvehimrdvnagwllryihangasmffimvymhiarglyygsytaprillwnigiiilivmmatafigyvlpwgqmsfwgatvitnfitaipfigkdivewvwggfsvsnatlnrffslhyllpfalaglavahlialhehgsnnpigvd-snidk-vpfhpyysvkdvfgyvlftiffaffif--fipnylghsdnyipanpl-----vtpqhivpewyflfaycilraipnkllgvialfaslvvlavlpfthtskirsmrfrpiakvffwffvadfiilsylggqpa-edpyiiigqlatvfyfsyfiiitpligilenklf-------------------------------------------------------------------------------------------------------------------------------------------gs----------vighvdsgkstttghliykcggidkrtiekfekeaaemgkgsfkyawvldklkaerergitidialwkfettkfyvtiidapghrdfiknmitgtsqadcavlivaagtgefeagissngqtrehallaftlgvkqlivgvnkmdsteppysesrfneiktevstyikkigynpdtvafvpisgwhgdnmieaseklpwykgweitrkd-----gnakgktlleald-aiipperptskplrlplqdvykiggigtvpvgrvetgtlkpgmvvtfapgnvttevksvemhheqlqeavpgdnvgfniknvsvkdirr-gnvcgdskndppkasesflaqviilnhpgqisngyapvldchtahiackfneikekidrrsgkkiedfpka---vksgdaaivemipkkpmcvepfseypplgrfavddmrqtvavgi---------------------------------------rttpsyvafteterligdaalaqvamnptntvfdakrligrnfddtsvqsdmkhwpfnvvs-vngkpkieveymgakkqffpeeisamvlvkmketaeayigktvkdavvtvpayfndsqrqatkdagtiaglhvmriineptaaaiaygldkklk-gaeknilifdlgggtfdvsilsideg-vfevkstagdthlggedfdnrlvnhfveefkrkhk-kdlssnkralrrlrtacerakrtlstatqanieidslfegvdfytnitrarfeelcadlfrgtldpvekslrda-------kmsksdiheivlvggstripkvqkllqdlfngkelnksinpdeavaygaavqaailsgetheavqdvvlldvaplslgletaggvmtslikrnttiptkqtqtfstysdnqpgvliqvfegeramtrdnnllgkfelsgtppaprgvpqievtfevdangilnvsavdkstgksnki---------------------------------------------------------------------------------------------------------------------------------------------------------------------------------------------------------------------------------------------------------------------------------------------------------------------------------------------------------------------------------------------------------------------------------------------------------------------------------------------------------------------------------------------------------------------------------------------------------------------------------------------------------------------------------------------------------------------------------------------------------------------------------------------------------------------------------------------------------------------------------------------------------------------------------isskdliimylsietlslslyilagf-krtgqlsteag----------lkylimgglssgillfgcaliyistgildfdnlanyifnntiintntnneigveigslliciaimfklaaapfhmwapdvyegsptiitaffaivpkiailtllvnliyngsigavnqtkfkrllaysaishmg-fil-lglipgtlnslqtsfiyiilyiitslntfaftfiyyy--lsdlsalsr-kepvlaltltlslfsiagipplagfiskyyillsliqnnyiviatlt-ilfsviacfyyiriiqymyfknn------------------------------------------------------------------------------------------------------------------slvfiilttllipicilsswdsvkil-v---kgylisflvieilligvftildi-fgfyilfegvlipmyliigiwgsreqkitagyyfffytligsvlmlfhiwlpqahveapvagsvilagiliklggygfirftipllpdashyfa--plvfilgvlaviyaslttlrqtdlkriiayssvshmglvslgiftltangimgsiflqlahglvssalfiiv-tvlydrhhtrl-vkyyrgmtvtmpiysflflfftla-niavplscnfvgeflcllaife-vnttvailaslgiilsacyslflynrvcfgsfstyllsikdvsrreffvlfplviltiilgvyphpivyiplwkwinvgty-----ldmslglmydsltvtmlilvttvsslvhlysisymdgdphlprfmsyls----lftfsmvmlvtadsyllcvwgwesvgicsyllinfwytriqanksaikamvmnrvgdmtlflgmfaifvvfntldystifslflgav-gksaqlglhtwlpdamegptpvsalihaatmvtagvfllirsspiie-yapkalviitivgtltalfaasiglvqndikkviaystcsqlgymvlacgl-snynv-alfhlfthgffkallflgagsvihamg-deqdmrklggli--kripytysmmligslslmgfpflagfyskdailelasirliymtf-lsdtngsqmnyknshes--pwqmtlplfilsigsiffg-yifkdaiig---igspflgnftkwipviisisgall--sliiylvyifsigaffsgilv--issk-pi-svlglvmcfass-ill--lmlgfeflallflivyvgalailflfvvmm----------------------------------------------------------------------------------------------------------------------------------------------------------------efekkyvatlgadvhplsfqtncgpiifdvwdtagqekf-gglrdgyyihgkcaiimfdvtarvtyknvpnwhrdlvrvcen---ipmvlcgnkvdmkdr-kvkakqit-fhrkk-mlqyydisaksnf---nfekpfl------------------------------------------------------------------------------------------------------------------------------------------------------------------------------------------------------------------------------------------------------------------------------------------------------------------------------------------------------------------------------------------------------------------------------------------------------------------------------------------------------------------------------------------------------------------------------------------------------------------------------------------------------------------------------------------------------------------------------------------------------------------------------------------------------------------------------------------------------------------------------------------------------------------------------------------------------------------------------------------------------------------------------------------------------------------------------------------------------------------------------------------------------------------------------------------------------------------------------------------------------------------------------------------------------------------------------------------------------------------------------------------------------------------------------------------------------------------------------------------------------------------------------------------------------------------------------------------------------------------------------------------------------------------------------------------------------------------------------------------------------------------------------------------------------------------------------------------------------------------------------------------------------------------------------------------------------------------------------------------------------------------------------------------------------------------------------------------------------------------------------------------------------------------------------------------------------------------------------------------------------------------------------------------------------------------------------------------------------------------------------------------------------------------------------------------------------------------------------------------------------------------------------------------------------------------------------------------------------------------------------------------------------------------------------------------------------------------------------------------------------------------------------------------------------------------------------------------------------------------------------------------------------------------------------------------------------------------------------------------------------------------------------------------------------------------------------------------------------------------------------------------------------------------------------------------------------------------------------------------------------------------------------------------------------------------------------------------------------------------------caatttaatggctgcggtaaccatgaccgtactaag-g------------------tagcgcaatcaatcgtctattaattgtagacaagt-------atgaatggggtaaccaactttgtactgtcctaaaaagaaaattaatgaaattgaatttgta-gttaag-----atgctacataataattacaagacaagaaga-cc--ctacgcagctttactgttattagaataatt----------------gggttattctattatttaagaaacat----------------------------------------taatatctaactttacaaaataaaaatgagacagttttattggggcgatagtcttttaaaat-------gacttacaataggtctactca---taa-----------------------ttatt-------tgaaagtag---gcttgactgtgaatctgataagataaacag---------------gttctaacgagacccgtttatattgaatggaaaagtaaacgatcataagtt--aagttacgctagggataaca------gcataattacaacagagagttcatatcgatgt-tgtagtttgtgacctcgatgttggattgccatatcctgagggttgcagtagctctca-agggttggactgttcgtccagtaatatggtacatgatctgagttcagggcgttgtgaaacagc-???????????????????????????
Basidomycota                  aaagattaagccatgcatgtaaactgcg-aatggctcattaaatcagttatagtttctgtggtaattctagagctaatacatg---ctgaa--aagccccgactgt-atttattagataaaaaaccaattggtg-aatcataa-taactt--ctcgaatcgc-a----t-ggcc-ttgtgcc-ggcg-atgcttcattcaaa-tatctgccct-atcaactttcgatggtagga-tagaggccta-ccatggtat-caacgggtaacggggaattagggttcgattcc--ggagagggagcctgagaaacggctaccacatccaagg-aaggcagcaggcgcgcaaattacccaatcccgacacgg-ggaggtagtgac-aataaataacaat-cttttgggccttgtaattggaatgagtacaatttaaatccct----taacgagg-aacaactggagggcaagtc-tggtgccagcag-ccgcggtaattccagctccagtagcgtatatt-aaagttg-ttgcagttaaaaagctcgtagtcgaacttcagtttaccttgaaaaaattagagtg--ttcaaa-gcaggcgcccgaat-acattagcatggaataatagaataggacgtgcggttctattttgttgg---ttt--ctagga--tcgccgtaa-tgattaatagggacg-gtcgggggcatt--ggtattccgtt-gctagaggtgaaattcttagattgacggaagaccaacaactgcgaaagcattt-gccaaggacg-ttttc-attgatcaagaacgaaggttaggggatcaaa-aacgattagata-ccgt-tgtagtcttaacag-taaacg-atgccgactagggatcggcccacgtct-ctgac-tgggtcggcacct--tacgagaa----atca--aag-tctttgggttctggggg-gagtatggt-cgcaaggctgaaacttaaaggaattgacggaaggg-caccaccaggtgtggagcctgcggcttaatttgactcaacacggg-gaaactcaccaggtccagacatagtgaggattgacagattgatagctctttcttgattctatgggtggtggtgcatggccgttcttagttggtggagtgatttgtctggttaattccgataacgaacgagaccttaacctgctaaatagtcagacttcttagagggac-tgtcggcaggcaataacaggtctgtgatgcccttagatgttctgggccgcacgcgcgctacactgactgagc-cagcgagctgggtaa---tcttgtgaaactcag--tcgtgctggggatagagcattgcaattattgctcttc-aacgaggaatacctagtaagcgtgagtcaccagctcgcgttgattacgtccctgccctttgtacacaccgcccgtcgctactaccgattgaatggcttagtg-agatctccggaagaag---ctgatcaaacttggtcatttagaggaagtaaaagtcgtaacaaggt----------------------------cggaggaaaagaaactaacaaggattcccttagt-aacggcgagtgaaccgggaagagctcaa-atttgaaatctggcgtcctcctaa-gtcccttggaatagggta-t-----caaagagggtgacaatcccgtacttgagtcgcgttacttgg--gagtgtagc-gcaaaatgggt-ggtaaactccatctaaagctaaatattgg-tggaa-gaccgatagcgaacaagtaccgtgagggaaagatgaaaagc-actttggaaagagagttaaa-cagtacgtgaaat-tgttgaaagggaaa--cgattgaaaacgacccgtcttg-aaacacggacc-aaggagtctaacatatctgcgagtgtttgaggagca-tatatgctgggacccgaaagatggtgaactatgcctgaatagggcgaagccaggggaaactctggtggaggctcgtagcgattctgac-gtgcaaatcgatcgtcgaat-ttgggtataggggcgaaagactaatcgaaccatctagtagctggttcctgccgaagtttccctcaggatagcagagttttatgaggtaaagcgaatgattagaggccttggg-gacgaaacgtccttaacctattctcaaactttaaatgtgtaagaagcagggccatttttggtaagcagaactggcgatgcgggatgaaccgatcgtgaggttaaggtgccggaatacac-g-ctcat--cagacaccac-aaaaggtgttagttcatc--tagaca-gcaggacggtggccatggaagtcggaatccgctaaggagtgtgtaacaactcac--ctgccgaatgaactagccctgaaaatggatgcagatcttggtgg-tagtagca--aatattcaa------gtg-------agaaccttgaag-actgaagtggagaaaggttccatggtaacagcagttggacatgggtcagtcgatcctaaaacgtaaa-tgaagttggaga--cgtcggcaagggccc-tgggaagagttctcttttctccttaaccgcc-tacga--cctcgaaatcggattatccggagctga-ggttatatggtg-ggtaaagcacaacac-ctctgttgtgt-----ccggtgcgtccttgacgatccttgaaaatccgacggaacgtataag---tctcacgcctggtcgtactcataaccgcagcaggtctccaaggtgaacagcctctagttgat-ggaac-aatgtag---ataagggaagtcggcaaaatagatccgtaacttcgggataaggattggctctaagggttgggtgcgtcgggcagaactggtacggacaaggggaatctgactgtctaattaaaacatagcattgcgat-ggccagaaa--atggtgttgacgcaatgtgatttctgcccagtgctctgaatgtcaaagtgaagaaattcaaccaagcgcgggtaaacggcgggagtaactatgactctcttaaggtagccaaatgcctcgtcatctaattagtgacgcgcatgaatggattaacgagattcccactgtccctatctactatctagcgaaaccacagccaagggaacgggctt--ggcagaatcagcggggaaagaagaccctgttgagcttgactctagtttgacattgtgaaaagacatggagggtgtagaataagtgggagaaataccactacctccatcgtttttttactt-attcaatgaagcggagctgatccgggttgaagacattgtcaggtggggagtttggctggggcggcacatctgttaaaaaataacgcaggtgtcctaagggggactcatggagaacagaaatctccagtggaacaaaagggtaaaagtccccttgattttgattttcagtgtgaatacaaaccat------gaaagtgtggcctatcgatcctttagtc-cctcggagtttgaggctagaggtgccagaaaagttaccacagggataactggcttgtggcagccaagcgttcatagcgacgttgctttttgatccttcgatgtcggctcttcctatcataccgaagcagaattcggta-agcgttggattgttcacccactaatagggaacgtgagctgggtttagaccgtcgtgagacaggttagttttaccctactgatggagt---gtcgtcgtaatagtaattgagggtagtacgagaggaactgctcattcgtataattggtatttgcgtctgtccgatcgggcaatgacgcgaagctatcatacgccagattatgg-------------------------------------------------------------------------aaggattcaactgccac---------------tccaggcaattctgcaattccatcccattccgtcattcattgccctcccgta-----------------tctcca------------------------------msmeeevaa-lvidngsgmckagfagddapravfpsivgrprhqgvmvgmgqkdsyvgdeaqskrgiltlkypiehgivtnwddmekiwhhtfynelrvapeehpvllteaplnpkqnrekmtqimfetfnapafyvsiqavlslyasgrttgivldsgdgvthtvpiyegfslphailridlagrdltdylvkilmergylfttsaereivrdikeklcyvaldfeqelqtaaqssqleksyelpdgqvitignerfrcpealfqpsllgl-eaagihettynsimkcdldirkdlygnivmsggttmyngiadrmqkeitalapssmkvkivspperkysvwiggsilaslstfqqmwiakseydesgpsivhrkcfsan-eiympfiyslfffilianlngnv-pyaf-tittsvmvaiglsvfifigvtilgl-ythglhffaffip-s-gtplglvpllvlielisyfarsvslgirlfanmtaghtllkilstfltqlftssilvavvtlipfaifvglvgl---eiavsliqaf-vfciltcsyikdam---pqltayfwvnqitf--gllglavityvmsvyvlpymkdissieslvvpeg-vtvaikartvtvegprgkltknvghiqmdiqlvktpkdsk-vvftvwhgarkhvaclrtvkslvenmiigvtkgflykmrlvyahfpina--lpsddgsalqirnflgekfvrdcpmlegvkvsls-dv--kdeiiiqgndiekvsqsaasitdkcrvkdkdirkfldgvyis--------er-------rkyeeprhgslaflpkkraarhrgrckafpkddpkkpvhltavmgykagmthivrdldrpgskmhk-revveavtvietppmvvvgavgyvetprglrslttvwaehlsdevkrrfyknwyrsk-kkaftryakkhse--g-asvarelerikky---ctvvrvlahtqiskt----gl-qqkkahlmeiqvngg-svadkvdfarshfektvdvgsvfeqdecidiigvtkghgyegvtarwgttrlprkthrg-------lrkvacigawhpsnvmfsvaragqrgyhsrtsmnhkiynplfekrs-ktfgiggdlppkrdltrfvkwpeyvrlqrqkvilnqrlkvppaiaqf--sntldkntatqlfqllnkykpestqekkarllaeaekrekegdkattadtkkpif--akyglnhvvalve--akkaqlvviaddvdpielvvflpalcrkmgvpyvivkgkarlglvtgkktaatvaitevrsedqqalatlvsaakanflekyedhrrhwgggvr-gnksmvnlrqqkrlaasvagvgqrkiwldpqeaaeigqansrsgvrkllkdghiivkptvihsrararehaaakragrhtgfgkrkgtaear---mp---tkvqwlrrmrvlrrllkkyreagkidkhmyh-tlyleakgnrfknkrvlmehihrekaeklrt-khlaeqqearrvknkamrerranrlaekmgid-irrhhvkkgnrsapksedpyllllvklyrflarrtdskfnrvilkrlfmskinrppvslsrivketk------nsnp-dnsk-ivvvvgaildderlpevpk-lsiaalrfstaareritaaggealtldqlalraptg-----sntvllrgkrnvreavqhfgg----plkggkpyvaskgrkfemar--grrksrgfk-mgrviraqrk--sggifkshthhnknparlrnldfaekngyirgvvkdiihdagrgaplatvvfrdpyr-yklrketflaaeglstgsfvycgkkatlnvgnvlpigqcpegtivcnveekigdrgalartsgnyatiighs-esgvtrirlpsgskktvssrcratvgiiagggridkpflkagrkyhamrakrnswprtrgvamnp-vdhphgggnhqhighastmardapagqkagliaarrtgllrgm---gitrdsrhkraasgarrahyrkkrkfelgrqpamtkld---ss----krihevrtrggnvkyralrldsgnfawgsesvtrktrliqvrynatnnellrtqtlvkgavvdidatpfrqwyeshyaqpasr----gaksavteeadk---------------kqsnhvkrileerkkv--akidplleqqfragrllavissrpgqsgra-dgyilegkelefyhhklq-irkaksntrkhrghvsaghgrigkhrkhp--ggrglaggqhhhrtnfdkyhpgyfgkvgmrhyhllknhyyrptinldklisl-peakvd-----apegnvpv-idlvhlgkfkllgkgr-i-nkpfivktrfvsklaeekikeaggvvklvakasrsfkkyqyrgvelenlldls---------neefinlvhararrrfqrglkrrpmglikklrkakteagpn-ekpamvkthlrdmiivpemigsvvgvyngktfttvevkpemtghylgefsitykpvghsr---ganmkdsrfvplkmvr---ysahiaasnpekfakargeylrthfknmrevaaalsgmnlkkaytyladvqdhk--qvipfrrfaggtgrasqakqf-kt--tkgrwpeksvkfilrllknaesna---dakdldveeliiknivvqqapktrrrtyrahgrinpyqghpchieiilsvpssevpra--pleahqq--fqhilrllntnvkgggkimyalteikgvgrryanlvckkadvdlnkragelnsdelerivtimqnpaqfkipswflnrqrdisdgksqhilsnvidqrlredlerlkkirthrglrhhwgl-kvmppkfdpsevkiiylratggevgassalapkigplglspkkvgediakatgdwkglrvtvqltiqnrqaavsvvpsasslvikalkepprdrkkeknikhsgnvpldqiydiarkmah--ksfaknlsggvreilgtahsvgctvdgknphdiivaiqege--ivvpmsdagamsvedaleqviktalvhdglarglrecakaldkkeahlcvlvetvteaeylkliealct--ehgiqlikvsdakvlgqwaglakidregkprkvvgcscvvitnyged--saalqvlleyfk---marfteysvvgrtlp------pklyrmrifapnevvaksrywyylrqlkkakkahgeivalnvihekkplkvknfaiwlryds-rsgthnmvkefralsraeavesmyqdmaarhrarfrnvqilrvaevekkddirrpyikqllepglkfp-lp--hrrtk----skawfaanrpstfyvdcsvpv-ndsvfd---laafekflhdrikvdgkpg-qlg----dv-va--vqke-gakivlts-qipfskrylkyltkkhlkknsfenflrvvatskd--tyslkyfkv??????????????????????????????????????????????????????????????????????????????????????????????????????????????????????????????????svqtfgkkktatavahvt----pgrglirlngspislvepvvlrykvyepvlvvgp-erfanmdirlrvkggghvsqlyalrqaiakgvvafyaknedaasaielkkalvaydrtllvadprrmepkkfggrgararrqksyrtlrtskfitnrllnrrqfvltvfhptr-pnvsrselseklgalyktd-kervvvfglktkfgggsstgfgliyddedsqkkfepkhrlvrsnlae-------------------------------------------------------------------------------------------------------------------------------------------------------------------------------------------------------------------------------------------mreivhlqtgqcgnqigakfwevvseehgiqadgsy-----kgttd-----tqlerinvyyneaaagkyvpravlidlepgtmdsirggplgslfrpdnfvfgqsgagnnwakghytegaelvdsvldvvrreaegcdclqgfqithslgggtgagmgtlliskireefpdrmmctfsvvpspkvsdtvvepynatlsvhqlvensdetfcidnealydiclrtlklstptygdlnhlvsvvmsgvttclrfpgqlnsdlrklavnmvpfprlhffmvgfapltargsasyravtvpeltqqmfdaknmmaasdprhgryltvacyyrgkvsmkevedqiqsvqaknsayfvewipgnisaaqcdipp--------rglkmsstficnstsiqslfkrigeqfsamyrrkafvhwytgegmdelefseaesnlqdlvseymqyqeagadde-iygdeeimqtikcvvvgdgavgktcllisyttnkfpseyvptv---fdnyavtvmigdspytlglfdtagqedydrlrplsypqtdvflicfsiaspasfenvrekwfheishhcpgapclivgtqvdlrddpkqvermmsgsgrgggggrgglitqeqgerlarelggrkyvecsaltqkglknvfdeaivaaleppvvwlfstnakdigtlylifaiftgllgtafsvlirlelsgagnqfl--ng-dhqlynviatshgifmiyfmvvpam-agfgnymvpvligapdmafprlnnvsfwilppaivlivssvfv-eqgmgt----gwtlympitgvqshsg-gsvdlaifslhlsgissmlgamniittiinmrap-gmtlhk--mplfvwamlfqsiiiilcipvlagaltmiitdrnfntsfydpagggdpvlyehlfwffghpevylmiipgfgmishiistfsqk-pifgylgmvyaiasigilgfivwshhmyavgldvdtrayftaasmiiavptgikvfswlatayg-gsirytapml-fglgfvalftiggltgvvlanasmdvamhdtyyvvahfhyvlsmgavfsifagfyywapkifgkmynerlaqihfwtlfigvnttfmpqhflglagmprripdypdayegwnyissigsmisvvatvlflyviydmlvsqqigfqd-gasptfegitelhnaiffylvlifigvmwvigsvv-inysshkys---nhgt-lielvwtitpaliliaiafpsfkllylmddv-isp-amtikavghqwywsyeys--fdsymipdsd-ledgqlrll-dvdnrvvlpvdthvrfvvtgadvihdfavpslglkidctpgrlnqvsviteregvyygqcselcgvmhgfmpiaveav-----------------------------------------------------------------------------------------------------------------------------------------------------------------------------------------------------------------------------------------------------------------------------------------------------------------------------------------------------------------------------------------------------------------------------------------------------------------------------------------------------------------------------------------------------------------------------------------------------------------------------------------------------------------------------nkerykmmgnalldlyviellmdsypdegpaslsimklsrtteglrcala-------velgmsdliidgddhsrselkrathfmqkakaqaded--------lnenkeggnhyweevvisrvrsslsrv----------mg-kdklhvnvvvighvdsgkstttghliykcggidkrtiekfekeaqelgkssfkyawvldklkaerergitidialwkfetpryqvtvidapghrdfiknmitgtsqadcailiiatgigefeagiskdgqtrehallaftlgvrqlivacnkmdtck--wsedrfneivketngfikkvgynpkavpfvpisgwhgdnmleettnmpwykgwtketks-----gvskgktlleaid-aiepptrptdkplrlplqdvykiggigtvpvgrvetgvikagmvvkfaptnvttevksvemhheqipeglpgdnvgfnvknvsikdirr-gnvcgdskndppmeaasfnaqvivlnhpgqigagytpvldchtahiackfaeliekidrrtgkvmeaapkf---vksgdaaivklvaqkplcvetyadypplgrfavrdmrqtvavgviksvdktekaigidlgttyscvavwqndrveiiandqgnrttpsyvafndserligdaaknqvamnpyntvfdakrligrkfndaevqadmkhwpfkvve-kggkpvikveykgeektftpeeissmvltkmketaeaylggtvskavvtvpayfndsqrqatkdagaiagldvlriineptaaaiaygldkks--egeknvlifdlgggtfdvslltieeg-ifevkatagdthlggedfdnrlvnhfvqefkrknk-kdlssnaralrrlrtacerakrtlssaaqtsieidslfdgidfytsitrarfeelcqdlfrstmdpvekvlrds-------kidkssvneivlvggstripkiqklvsdmfsgrepnrsinpdeavaygaavqaailtgdtseatqdlllldvaplsmgietaggimtplikrnttvptkksevfstysdnqpgvliqvfegeraktkdcnllgkfelsgippaprgvpqievsfdidangilnvnaadkstgktskititndkgrlskeeiermlaeaerfkaedeaaaatvqaknglesyayslkttlsdnk--dkfdsadhetlskkveevinaldtmqsaskeefeslqkelegianpimtkfygasggmp------------------------------------------------------------------------------------------------------------------------------------------------------------------------------------------------------------------------------------------------------------------------------------------------------------------------------------------------------------------------------------------------------------------------------------------------------------------------------------------------------------------------------------llavafmtiierkvlaamqrrvgpnkvgyygvlqpfadalklvvketvipahatvslfylapiitlvfsllgwavipfgagltifdfsmgilytlaissigiygtlfagwsanskyaflgslrstaqmisyelvlssailtvifmtgsfnittiiehqea-i--wfvipmlpvfivflisalaetnrtpfdlpeaeselvagfftehsgmifvffflgeycsivlvktciicfffvwcratfprirydqlmvlcwtdmlplaiavssadlvsvylsielqsfavyilatl-yrdsdsataag----------lkyfllgglssalillgsaliygytgltnleniytllsvsetnemnlc-----aiglfifvigflfkisaapfhnwapdvydgvptivttwltimpklsililllevqaggtvvglaqtrikrllaystishvg-fll-lalgvnteesiesflfylvqysitnlnafmiilafdlqliielagqfr-snpilglsltvclfsmagvpplmgffakqtvlysathsgyyflsiva-ilvsvvsayyylkivrvihfdsplf--ifvpilvail--lmanillapsrpysekvsvyecgfdgllgqtrapfsiqyylvgilfmlfdieillfypiavtms--nltlmgywvamlfsfvltmgfiveisagvlyfslyfvllttfitplcllsqwsnvhfn-v---kyfvisflvmesfliaffvvldl-ilfyvfyesvlvpmflivgiwggsasrvratfllflytlagslfmlfhvwlprahaeapvggsmllasvflklatygflrilvgmmpdatsyfs--plvqtiaiitliysslatlrqsdfkalvayssishmavvvlgvfsntiigiegaialsvahgvvspalfvlvgsvlydiyhtrv-iryyrglavymplfsliffittmc-nmgvplslnwtgevmslagtfq-qspiigllasssivlsacysiflfnrlafgsfskyltypkdmsrrefmllapmlivavvlgimpnilvsivigswid-sef-----mlvqwgflfdsltvsmllpvlivsslvhlysisymagdphnqrffsyls----mftffmlvlvagdnyfimfvgwegigissyllinfwytrmqankagmkaltvnrvgdmflsvgffaifwvfgnvdyasvfsllvgam-aksaniplhtwlpdamegptpvsalihaatlvtagvylmlrsspiie-ygptvlvvitwvgaltaffaattgllqndlkrviaystcsqmgylfmavgl-sqynv-alfhlvnhaffkallflaagavihgma-dqqdlrrlgglv--nflpftytailigslslmalpfmtgfyskdlilevasfrlvsltf-fttpnapkgdylhahea--pmiiviplvilsimsivfg-yiakdmfvg---vgtdflstlmkllpaigslfgagl--alylylldllafgavlsgvlv--itsv-pvisvlflisvfvaa-gyl--vllgvgfvgisylivyvgaiailflfvvmm----------------------------------------------------------------------------------------------------------------------------------------tfkmvlcgdggt--ttfvkrhltgefekkyiatlgvevhpltfhtnfgticfnvwdtagqekf-gglrdgyyiqgqcgiimfdvtsrityknvpnwhrdlervcen---ipivlcgnkvdvker-kvktgnvt-fhrkk-nlqyfeisaksny---nfekpflwlarklvgnqslefvaapalappevq--vdqaliakyeeelkaaanap----lpdeddadl--grgrggaggrgr-rgprrggkkeedkewvpvtklgrlvkdgkiksmeeiylfslpvkefqiidlfl--------pa-lkdevmkimpvqkqtsagqrtrfkafvavgdfdghvglgikcakevatairgaiisaklsivpvrrgywgshiaephtvpckvsgksgsvmcrlipaprgtgivaapaskrmlqmagiqdcytqskgctatqgnflkatmaalaktyqfqspdlwylkylniyvglpdveesfnvtr-pvsphecrlrdmtysapitvdieyt---rgs--qriirnalpigrmpimlrssncvltgktpa-efaklnecpldpggyfivkgvekviliqeqlsknriiv-ead-rkgavgasvtssthekksrtnmavkq----------------grfylrhntlsedipiviifkamgvesdqeivqmi-gteehvmaafgpsleecqkaqiftqmqalkyignkvrrqrmwgggp---------kktkieearellastilthv----pvkefnfrakciytavmvrrvilaqgdnkv-ddrdyygnkrlelagqllsllfedlfkkfnsemkkiadqvipkqraa---------qfdvvkhmrqdqitngmvnaistgnw-slkrfkmdrqgvtqvlsrlsyisalgmmtrissqfektrkvsgprslqpsqwgmlcpsdtpegeacglvknlalmthittdmedgpiiklagnlgvedvnll-cgeelsypnvflvflngnilgvirdhkklvstfrlmrr--------------agyinefvsistnltdrcvyissdggrlcrpyiivkkq-----kpavtnkhmeelaq---gyrnfedflheslveyldvneendcnialy---------------ehti--nkdtthleiepftllgvcaglipyphhnqsprntyqcamgkqamgtigynqrnridtlmyllaypqkpmvktktielidfeklpagqnatvavmsysgydiedalvlnkasldrgfgrclvyknakctlkryt-nqtfdkvmgpmldaa------trkpiwrheildadgicspgekvenkqvlvnksmptvtqi-plegsnvp-------qqpqykdvpitykgatdsyiekvmissnaed------aflikmllrqtrrpeigdkfssrhgqkgvcglivpqedmpfcdsgicpdiimnphgfpsrmtvgkliellagkagvldgrfhygtafg-gskvkdvcedlvrhgynylgkdyvtsgitgepleayiyfgpvyyqklkhmvldkmharargpravltrqptegrsrdgglrlgemerdcligygasmlllerlmissdafevdvcgqcgllgysgw------chycksschvsslripyackllfqelqsmniiprlklvqevqvdvtkltalspeviskqatinigtighvahgksstvraisgvqtvrfknelernitiklgyanakiykcqnpdcpppscfksypsskeahpkcerpgcdgrmdlqrhvsfvdcpghdilmatmltgaavmngallliagnescpqpqtgehlaaleiigvdpknivilqnkmdlv-rese--amehcesikkfvegttarlapiipvsaqlkfnidavvaaicniap-pnydfsadprmvvirsfdvnkpg-agveelkggvaggsilqgvfkigqeveirpglitrdangictcrplrsrivslhaeqnhlqfavpggligvgtlvdpalcradrllgmvmssvgkgpsiyveiraevfllrrllgvktddskk-akvgklvvgetlfvnigasqtggritav--kggdvsialttpaccekgekialsrridkhwrligwgkvrsggtlc---------------------------------------------------------------------------------------------------------------------------------------------------------------gaactggtcagtaac--------------------------------------aggtgagttgata-------------------------------------------------------ccgttttttaaa---------------------cgattcacttgcctctcagcaggtagttggtaggataatagct---------------------------------------------------------------------------------------------------------------------------------------------------------taccaagccaatgacgagtagggagagtgaaagcttgatt---------------------------------------------------------------------cccgacactg--------------gaaatga------aaaagtccagagcatagattatgt--gcagcagtggagaatattggtcaatgcacgaaagtgt----------------------------------------------------------------------------------------------------gaaccagta----------------acttagagttaaaagtcattttc-------------------------------------------------------------------------------------------------------------------------------------------------------------------------------------------------------------------------------------tgatatcagaagatttacttttgaataa-gtataataaatgatgatt----------------attataccgaatagtccagtctaatc---------------------------------------------------------------------------------------------------------------------------------tc--------------------------------------------------------------------------------------------------------------------------------------------------------------------------------------------------------------------------------------------------------------------------------------------------------------------------------------------------------------------------------------------------------------------------------------------------------------------------------------------------------------------------------------------------------------------------------------------------------------------------------------------------------------------------------------------------------------------------------------------------------------------???????????????????????????
Ascomycota                    aaagattaagccatgcatgtaaactgcg-aatggctcattaaatcagttatcgtttctgtggtaattctagagctaatacatg---cttaa--aatctcgacccgt-atttattagataaaaaatcaattgatg-attcataa-taactt--ttcgaatcgc-a----t-ggcc-ttgtgct-ggcg-atggttcattcaaa-tttctgccct-atcaactttcgatggtagga-tagtggccta-ccatggttt-caacgggtaacggggaataagggttcgattcc--ggagagggagcctgagaaacggctaccacatccaagg-aaggcagcaggcgcgcaaattacccaatcctaattcag-ggaggtagtgac-aataaataacgac-cattcgggtcttgtaattggaatgagtacaatgtaaatacct----taacgagg-aacaattggagggcaagtc-tggtgccagcagcccgcggtaattccagctccaatagcgtatatt-aaagttg-ttgcagttaaaaagctcgtagttgaactttggtttactttgaaaaaattagagtg--ttcaaa-gcaggtgctcgaat-atattagcatggaataatagaataggacgtttggttctattttgttgg---ttt--ctagga--ccatcgtaa-tgattaatagggacg-gtcgggggcatc--agtattcaatt-gtcagaggtgaaattcttggatttattgaagactaactactgcgaaagcattt-gccaaggacg-ttttc-attaatcaagaacgaaagttaggggatcgaa-gatgatcagata-ccgt-cgtagtcttaacca-taaact-atgccgactagggatcgggtggtgtttaatgac-ccactcggcacct--tacgagaa----atca--aag-tctttgggttctggggg-gagtatggt-cgcaaggctgaaacttaaaggaattgacggaaggg-caccaccaggagtggagcctgcggcttaatttgactcaacacggg-gaaactcaccaggtccagacacaataaggattgacagattgagagctctttcttgattttgtgggtggtggtgcatggccgttcttagttggtggagtgatttgtctgcttaattgcgataacgaacgagaccttaacctactaaatagtggtacttcttagagggac-tatcggtaggcaataacaggtttgtaatgcccttagacgttttgggccgcacgcgcgttacactgacggagc-cagcgagcttggtaa---tcttgtgaaactccg--tcgtgctggggatagagcattgtaattattgctcttc-aacgaggaattcctagtaagcgcaagtcatcagcttgcgttgattacgtccctgccctttgtacacaccgcccgtcgctagtaccgattgaatggcttagtg-aggcctcaggaagaat---ttggacaaacttggtcatttagaggaactaaaagtcgtaacaaggt----------------------------cggaggaaaagaaaccaacc-ggattgccttagt-aacggcgagtgaagcggcaaaagctcaa-atttgaaatctggtaccttctctatgttccttggaacaggacg-t-----catagagggtgagcatcccgtgtggcagtcgagttgtttgg--gaatgcagc-tctaagtgggt-ggtaaattccatctaaagctaaatattgg-cgaga-gaccgatagcgaacaagtacagtgatggaaagatgaaaaga-actttgaaaagagagtgaaa-aagtacgtgaaat-tgttgaaagggaagggcatttgaatgccgcccgtcttg-aaacacggacc-aaggagtctaacgtctatgcgagtgtttggggagca-tagctgttgggacccgaaagatggtgaactatgcctgaatagggtgaagccagaggaaactctggtggaggctcgtagcggttctgac-gtgcaaatcgatcgtcgaat-ttgggtataggggcgaaagactaatcgaaccatctagtagctggttcctgccgaagtttccctcaggatagcagagttttatgaggtaaagcgaatgattagaggttccggg-gtcgaaatgaccttgacctattctcaaactttaaatatgtaagaagtcgggccatttttggtaagcagaactggcgatgcgggatgaaccgaacgtagagttaaggtgccggaatacac-g-ctcat--cagacaccac-aaaaggtgttagttcatc--tagaca-gccggacggtggccatggaagtcggaatccgctaaggagtgtgtaacaactcac--cggccgaatgaactagccctgaaaatggatgcagatcttggtgg-tagtagca--aatattcaa------atg-------agaactttgaag-actgaagtggggaaaggttccacgtcaacagcagttggacgtgggttagtcgatcctaaaacgtaac-tgaatgtggaga--cgtcggcgcgagccc-tgggaggagttatcttttcttcttaacagct-tatca--ccccggaattggtttatccggagatgg-ggtcttatggct-ggaagaggccagcac-ctttgctggct-----ccggtgcgcttgtgacggcccgtgaaaatccacaggaaggaatagt---tttcatgctaggtcgtactgataaccgcagcaggtctccaaggtgaacagcctctagttgat-agaat-aatgtag---ataagggaagtcggcaaaatagatccgtaacttcgggataaggattggctctaagggtcgggtagtgagggcagaactggtacggacaaggggaatctgactgtctaattaaaacatagcattgcgat-ggtcagaaa--gtgatgttgacgcaatgtgatttctgcccagtgctctgaatgtcaaagtgaagaaattcaaccaagcgcgagtaaacggcgggagtaactatgactctcttaaggtagccaaatgcctcgtcatctaattagtgacgcgcatgaatggattaacgagattcccactgtccctatctactatctagcgaaaccacagccaagggaacgggctt--ggcagaatcagcggggaaagaagaccctgttgagcttgactctagtttgacattgtgaagagacatagagggtgtagaataagtgggaga--cactac---ctttatagtttctttactt-attcaatgaagcggagctgatccgggttgaagacattgtcaggtggggagtttggctggggcggcacatctgttaaacgataacgcagatgtcctaaggggggctcatggagaacagaaatctccagtagaacaaaagggtaaagcc---ccttagtttgat-ttcagtgtgaatacaaaccatt-----gaaagtgtggcctatcgatcctttagtc-cctcggaatttgaggctagaggtgccagaaaagttaccacagggataactggcttgtggcagtcaagcgttcatagcgacattgctttttgattcttcgatgtcggctcttcctatcataccgaagcagaattcggta-agcgttggattgttcacccactaatagggaacatgagctgggtttagaccgtcgtgagacaggttagttttaccctactgatgaatg---ttaccagcaatagtaattgaacttagtacgagaggaacagttcattcggataattggtttttgcggctgtctgatcaggcattgccgcgaagc-accatccgctggattatgg------------------------------------------------------------gcatcgatgaagaacgcagcgaaatgcgat--acgtaatgtgaattgcagaattccgtgaatcatcgaatctt-tgaacgcacattgc-gccccttg--gtattccagggggcatgcctg-------------tttgagcgtcattt-----mdsevaa-lvidngsgmckagfagddapravfpsivgrprhqgimvgmgqkdsyvgdeaqskrgiltlrypiehgivtnwddmekiwhhtfynelrvapeehpvllteapmnpksnrekmtqimfetfnvpafyvsiqavlslyssgrttgivldsgdgvthvvpiyagfslphailridlagrdltdylmkilsergysfsttaereivrdikeklcyvaldfeqemqtaaqsssieksyelpdgqvitignerfrapealfhpsvlgl-esagidqttynsimkcdvdvrkelygnivmsggttmfpgiaermqkeitalapssmkvkiiapperkysvwiggsilaslttfqqmwiskqeydesgpsivhhkcfgknwglyfpmiftlfmfifianlismi-pysf-alsahlvfiislsiviwlgntilgl-ykhgwvffslfvp-a-gtplplvpllviietlsyfaraislglrlgsnilaghllmvilagltfnfmlinlftlvfgfvplamilaimml---efaigiiqgy-vwailtasylkdam---pqlvpfyfmnqlty--gfllmitllilfsqfflpmmkyiqteqqievpeg-vtvsiksrivkvvgprgtltknlkhi--dvtftkv-nnql-ikvavhnggrkhvaalrtvkslvdnmitgvtkgykykmryvyahfpinvnivekdgakfievrnflgdkkirnvpvrdgvtiefstnv--kdeivlsgnsvedvsqnaadlqqicrvrnkdirkfldgiyvs--------hk-------rkyeaprhghlgflprkraasirarvkafpkddrskpvaltsflgykagmttivrdldrpgskfhk-revveavtvvdtppvvvvgvvgyvetprglrslttvwaehlsdevkrrfyknwyksk-kkaftkysakyaq--g-agierelarikky---asvvrvlvhtqirkt----pl-aqkkahlaeiqlngg-sisekvdwarehfektvavdsvfeqnemidaiavtkghgfegvthrwgtkklprkthrg-------lrkvacigawhpahvmwsvaragqrgyhsrtsinhkiynplthstp-knfgigqavqpkrnlsryvkwpeyvrvqrqkkilsirlkvpptiaqf--qytldrntaaetfklfnkyrpetaaekkerltkeaaa-vaeg-kskqdaspkpya--vkyglnhvvalie--nkkaklvliandvdpielvvflpalckkmgvpyaivkgkarlgtlvnqktsavaaltevraedeaalaklvstidanfadkydevkkhwgggil-gnkamanlrtqkrlaasvvgvgkrkvwldpnetseiaqansrnairklvkngtivkkavtvhsksrtrahaqskregrhsgygkrkgtrear---lp---sqvvwirrlrvlrrllakyrdagkidkhlyh-vlykeskgnafkhkralvehiiqakadaqre-kalneeaearrlknraardrraqrvaekmgidhtskqhkrsghrtapksdnvylkllvklytflarrtdapfnkvvlkalflskinrppvsvsriaralk------qega-ank--tvvvvgtvtddarifefpk-ttvaalrftagarakivkaggecitldqlavrapkg-----qntlilrgprnsreavrhfgmg---phkgkaprils---------------------mgrvirnqrkg-agsiftshtrlrqgaaklrtldyaerhgyirgivkqivhdsgrgaplakvvfrdpyk-yrlreeifianegvhtgqfiyagkkaslnvgnvlplgsvpegtivsnveekpgdrgalarasgnyviiighnpdenktrvrlpsgakkvissdargvigviagggrvdkpllkagrafhkyrlkrnswpktrgvamnp-vdhphgggnhqhigkastisrgavsgqkagliaarrtgllrgm---gisrdsrhkrsatgakraqfrkkrkfelgrqpantkig----a----krihsvrtrggnkkyralrietgnfswasegiskktriagvvyhpsnnelvrtntltkaaivqidatpfrqwfeahygqtlgkkk--n-----vk-eee-tv------------aksknaerkwaaraas--akiessvesqfsagrlyacissrpgqsgrc-dgyilegeelafylrrlt-akk--tktrkhrghvsagkgrigkhrkhp--ggrgmaggqhhhrinmdkyhpgyfgkvgmryfhkqqahfwkpvlnldklwtlipedkrdqylksasketapv-idtlaagygkilgkgr-ipnvpvivkarfvsklaeekiraaggvvelia???????????????????????---------????????????????????????????????????????????????????????????????????????????????????????????????????????????-?????????mar---ygats--tnpaksasargsylrvsfkntretaqaingweltkaqkyldqvldhq--raipfrrfnssigrtaqgkef-gv--tkarwpaksvkfvqgllqnaaana---eakgldatklyvshiqvnqapkqrrrtyrahgrinkyesspshiel-----------m--slvvqeqgsfqhilrllntnvdgnikivyalttikgvgrrysnlvckkadvdlhkrageltqeelerivqimqnpthykipawflnrqnditdgkdyhtlannvesklrddlerlkkirahrgirhfwgl-rvmppkfdpnevkylylravggevgasaalapkigplglspkkvgediakatkefkgikvtvqlkiqnrqaaasvvpsasslvitalkepprdrkkdknvkhsgniqldeiieiarqmrd--ksfgrtlasvtkeilgtaqsvgcrvdfknphd---------------ied--------alkvvlrtalvhdglarglrestkaltrgeallvvlvssvteaniiklveglandpenkvplikvadakqlgewaglgkidregnarkvvgasvvvvknwgae--tdelsmimehfsmpkmahfkeyqvigrrlp------pklfrmrifasneviaksrywyflqklhkvkkasgeivsinqineahptkvknfgvwvryds-rsgthnmykeirdvsrvaavetlyqdmaarhrarfrsihilkvaeiektadvkrqyvkqfltkdlkfp-lp--hrvqk----stktfsykrpstltvdvsspt-engvfd---pasyskylidhikvdgavg-nlg----na-ie--vted-gsivtvvs-sakfsgkylkyltkkylkknqlrdwirfvsirqn--qyklvfyqvfrislglpvgaimncad----nsgarnlyiiavkgsgsrlnrlpaaslgdmvmatvkkgkpelrkkvmpaivvrqakswrrrdgvflyfednagvianpkgemkgsaitgpvgkecadlwprvasnsgvvsvqtfgkkksatavahvk----agkglikvngspitlvepeilrfkvyeplllvgl-dkfsnidirvrvtggghvsqvyairqaiakglvayhqkyvdeqsknelkkaftsydrtlliadsrrpepkkfggkgarsrfqksyrtirtrkvisnpllarkqfvvdvlhpnr-anvskdelreklaevykae-kdavsvfgfrtqfgggksvgfglvynsvaeakkfeptyrlvryglae-------------------------------------------------------------------------------------------------------------------------------------------------------------------------------------------------------------------------------------------mreiihistgqcgnqigaafweticgehgldfngty-----hghdd-----iqkerlnvyfneassgkwvprsinvdlepgtidavrnsaignlfrpdnyifgqssagnvwakghytegaelvdsvmdvirreaegcdslqgfqithslgggtgsgmgtlliskireefpdrmmatfsvlpspktsdtvvepynatlsvhqlvehsdetfcidnealydicqrtlklnqpsygdlnnlvssvmsgvttslrypgqlnsdlrklavnlvpfprlhffmvgyapltaigsqsfrsltvpeltqqmfdaknmmaaadprngryltvaaffrgkvsvkevedemhkvqsknsdyfvewipnnvqtavcsvap--------qgldmaatfianstsiqelfkrvgdqfsamfkrkaflhwytsegmdelefseaesnmndlvseyqqyqeatvedd-eevdengmqtlkcvvvgdgavgktcllisyttnqfpadyvptv---fdnyavtvmigdepytlglfdtagqedydrlrplsypstdvflvcfsvisppsfenvkekwfpevhhhcpgvpclvvgtqidlrddkviieklqrqrlrp--------itseqgsrlarelkavkyvecsaltqrglknvfdeaivaaleppviwlystnakdiavlyfmlaifsgmagtamsliirlelaapgsqyl--hg-nsqlfnvlvvghavlmifflvmpaliggfgnyllplmigatdtafprinniafwvlpmglvclvtstlv-esgagt----gwtvypplssiqahsg-psvdlaifalhltsissllgainfivttlnmrtn-gmtmhk--lplfvwsifitafllllslpvlsagitmllldrnfntsffevsgggdpilyehlfwffghpevyiliipgfgiishvvstys-kkpvfgeismvyamasigllgflvwshhmyivgldadtrayftsatmiiaiptgikifswlatihg-gsirlatpml-yaiaflflftmggltgvalanasldvafhdtyyvvghfhyvlsmgaifslfagyyywspqilglnyneklaqiqfwlifiganviffpmhflgingmprripdypdafagwnyvasigsfiatlslflfiyilydqlvngacyfqd-satpnqegilelhdnimfyllvilglvswmlytiv-mtysaykyi---khgq-tieviwtifpavilliiafpsfillylcdev-isp-amtikaigyqwywkyeys--fesyvipdel-leegqlrll-dtdtsmvvpvdthirfvvtaadvihdfaipslgikvdatpgrlnqvsaliqregvfygacselcgtghanmpikieavhpfhmvmpspwpivvsfallslalstaltmhgyignmnmvylal----fvlltssil--wfrdivaeatylgdhtmavrkginlgflmfvlsevlifaglf--wayfhsamspdvtlgacwppvgieavqptelpllntiillssgatvtyshhaliagnrnkal-sgllitfwlivifvtcqyieytnaaftisdgvygsvfyagtglhflhmvmlaamlgvnywrmrnyhltaghhvgyettiiythvldviwlflyvvfyww-gvrksnvylslvnsyiidspqpssinywwnmgsllglclviqivtgifmamhyssnielafssvehimrdvhngyilrylhangasfffmvmfmhmakglyygsyrsprvtlwnvgviifiltiataflgyccvygqmshwgatvitnlfsaipfvgndivswlwggfsvsnptiqrffalhylvpfiiaamvimhlmalhihgssnplgit-gnldr-ipmhsyfifkdlvtvflfmlilalfvf--yspntlghpdnyipgnpl-----vtpasivpewyllpfyailrsipdkllgvitmfaailvllvlpftdrsvvrgntfkvlskffffifvfnfvllgqigachv-evpyvlmgqiatfiyfayfliivpvistienvlfdpqlysligyaslrlhyv--tvkkptavdpnsivecr---vgdgtvlgtg-------vgrnikiagiraaenalrdkkmldfyakqraaiprse--------------------------svlkdpsqknkkrkfsdtsmg-kekshinvvvighvdsgkstttghliykcggidkrtiekfekeaaelgkgsfkyawvldklkaerergitidialwkfetpkyqvtvidapghrdfiknmitgtsqadcailiiaggvgefeagiskdgqtrehallaftlgvrqlivavnkmdsvk--wdesrfqeivketsnfikkvgynpktvpfvpisgwngdnmieattnapwykgweketka-----gvvkgktlleaid-aieqpsrptdkplrlplqdvykiggigtvpvgrvetgvikpgmvvtfapagvttevksvemhheqleqgvpgdnvgfnvknvsvkeirr-gnvcgdakndppkgcasfnatvivlnhpgqisagyspvldchtahiacrfdellekndrrsgkkledhpkf---lksgdaalvkfvpskpmcveafseypplgrfavrdmrqtvavgviksvdktekavgidlgttyscvahfandrvdiiandqgnrttpsfvaftdterligdaaknqaamnpsntvfdakrligrnfndpevqadmkhfpfklid-vdgkpqiqvefkgetknftpeqissmvlgkmketaesylgakvndavvtvpayfndsqrqatkdagtiaglnvlriineptaaaiaygldkkg---keehvlifdlgggtfdvsllsiedg-ifevkatagdthlggedfdnrlvnhfiqefkrknk-kdlstnqralrrlrtacerakrtlsssaqtsveidslfegidfytsitrarfeelcadlfrstldpvekvlrda-------kldksqvdeivlvggstripkvqklvtdyfngkepnrsinpdeavaygaavqaailtgdessktqdlllldvaplslgietaggvmtkliprnstiptkkseifstyadnqpgvliqvfegeraktkdnnllgkfelsgippaprgvpqievtfdvdsngilnvsavekgtgksnkititndkgrlskediekmvaeaekfkeedekesqriasknqlesiayslkntiseag--dkleqadkdtvtkkaeetiswldsnttaskeefddklkelqdianpimsklyqa-ggap--------------------------------------------------------------------------------------------------------------------------------------------------------------------------------------------------------------------------------------------------------------------------------------------------------------------------------------------------------------------------------------------------------------------------------------------------------------------------------------------------------------------------------------------------------------------------------------------------------------------------------------------------------------------------------------------------------------------------------------------------------------------------------------------------------------------------------------------------------------------------------------------------------------------------------------------------------------------------------------------------------------------------------------------------------------------------------------------------------------------------------------------------------------------------------------------------------------------------------------------------------------------------------------------------------------------------------------------------------------------------------------------------------------------------------------------------------------------------------------------------------------------------------------------------------------------------------------------------------------------------------------------------------------------------------------------------------------------------------------------------------------------------------------------------------------------------------------------------------------------------------------------------------------------------------------------------------------------------------------------------------------------------------------------------------------------------------------------------------------------------------------------------------------------------------------------------------------------------------------------------------------------------------------tfklvlvgdggtgkttfvkrhltgefekkyiatigvevhplsfytnfgeikfdvwdtagqekf-gglrdgyyinaqcaiimfdvtsrityknvpnwhrdlvrvcen---ipivlcgnkvdvker-kvkaktit-fhrkk-nlqyydisaksny---nfekpflwlarklagnpqlefvaspalappevq--vdeqlmqqyqqemeqatalp----lpdeddadl----------grnrgrpnrrgprnteekgwvpvtklgrlvkagkittieeiflhslpvkefqiidtllpg---------lqdevmnikpvqkqtragqrtrfkavvvvgdsnghvglgiktakevagairagiiiaklsvipirrgywgtnlgqphslatkttgkcgsvtvrlipaprgsgivaspavkkllqlagvedvytqsngktrtlentlkaafvaigntygfltpnlwylkyvdirvgkksssstkdy---ltpphecrlrdmtysapiyvdieyt---rgr--niimhkdveigrmpimlrsnkcilydades-kmaklnecpldpggyfivngtekvilvqeqlsknriiv-eadekkgivqasvtsstherksktyvitkn----------------gkiylkhnsiaeeipiaivlkacgilsdleimqlvcgndssyqdifavnleesskldiytqqqaleyigakvktmrrq-------------kltilqegieaiattviahl----tvealdfrekalyiammtrrvvmamynpkmiddrdyvgnkrlelagqlisllfedlfkkfnndfklsidkvlkkpnra------meydallsinvhsnnitsglnraistgnw-slkrfkmeragvthvlsrlsyisalgmmtrissqfeksrkvsgpralqpsqfgmlctadtpegeacglvknlalmthittddeeepikklcyvlgveditli-dsaslhl--nygvylngtligsirfptkfvtqfrhlrr--------------tgkvsefisiysnshqmavhiatdggricrpliivsdg-----qsrvkdihlrklld---geldfddflklglveyldvneendsyialy---------------ekdi--vpsmthleiepftilgavaglipyphhnqsprntyqcamgkqaigaiaynqfkridtllylmtypqqpmvktktielidydklpagqnatvavmsysgydiedalvlnkssidrgfgrcetrrktttvlkrya-nhtqdiiggmrvd-e------ngdpiwqhqslgpdglgevgmkvqsgqiyinksvptnsadapnpnnvnv--------qtqyreapviyrgpepshidqvmmsvsdnd------qalikvllrqnrrpelgdkfssrhgqkgvcgiivkqedmpfndqgivpdiimnphgfpsrmtvgkmielisgkagvlngtleygtcfg-gskledmskilvdqgfnysgkdmlysgitgeclqayiffgpiyyqklkhmvldkmharargpravltrqptegrsrdgglrlgemerdcviaygasqlllerlmissdafevdvcdkcglmgysgw------cttcksaeniikmtipyaakllfqellsmniaprlrleqplnpdfsklnplsaeiinrqatinigtighvahgkstvvraisgvqtvrfkdelernitiklgyanakiykcqeptcpepdcyrsfksdkeispkcqrpgcpgryklvrhvsfvdcpghdilmstmlsgaavmdaallliagnescpqpqtsehlaaieimkl--khviilqnkvdlm-rees--alehqksilkfirgtiadgapivpisaqlkynidavnefivktipvpprdfmisprlivirsfdvnkpg-aeiedlkggvaggsilngvfklgdeieirpgivtkddkgkiqckpifsnivslfaeqndlkfavpggligvgtkvdptlcradrlvgqvvgakghlpniytdieinyfllrrllgvktdgqkq-akvrklepnevlmvnigstatgarvvav--kadmarlqltspacteinekialsrriekhwrligwatikkgttle-------------------------------------------------------------------------------------------------------------------------------------------------------------------------------------------------------------------------------------------------------------------------------------------------------------------------------------------------------------------------------------------------------------------------------------------------------------------------------------------------------------------------------------------------------------------------------------------------------------------------------------------------------------------------------------------------------------------------------------------------------------------------------------------------------------------------------------------------------------------------------------------------------------------------------------------------------------------------------------------------------------------------------------------------------------------------------------------------------------------------------------------------------------------------------------------------------------------------------------------------------------------------------------------------------------------------------------------------------------------taggtgaatgaccgtcttaactataaggatgttaaa-g------------------tagcgaaattcattgttcgctaaatacgatcctgc-------atgaatagattaacgatccctccactgtctcatgcggtacctcagtgaaattggtttagcc-gtgcagaccctatacagctttactatagctagttattgtaatcg--tcttaatgatttagaa----ggtagtcgttagacgcaaatgaaatacctttattcattaatgatagttgcta-------------------------------------------tgcttaataagctaatatgactagtgggtagtttaactgggacggtttcctccaataaagtatcggaggacctcgaaggtatgctgatgttagatggaagctaacgtgtcatgaggacacacaaaagcccataggtatatgcatgcttgactgcaagaccgataagtcgaagcagatacttaagtaggactaagtgatccgctagtgctatatggataggctagcgctcaagagataaaagttacgctagggataaca------gggttatagctgtcgg-----------------cgctgtttgccacctcga--------------------------------------------------------------------------------------------------------???????????????????????????
Chromalveolata                aaatattaacccatgcatgtaaactgcg-aatggctcattaaaacagttatagtttccgagctaattgttgggctaatacatg---cttaa-aattccgtgtccgt-atttattagatattagaccaatagatg-aatcaaag-taactg--atcgaatcga-a-----------gcttgct--tcg-ataaatcatctaag-tttctgccct-atcagctctcgatggtagtg-tattggacta-ccatggcag-tcacgggtaacggagaattagggttcgattcc--ggagaaggagcctgagaaacggctactacaactacggttcggcagcagggaagaaaattggccaatcctaattcag-ggagccagtgac-aagaaatagcaa-acttagtttctacggcattgaaatgagaaaagtgtaaatctct----tagcgagg-aacaattggagggcaagtcatggtgccagcag-ccgcggtaattccagctccaatagcgtatatt-aaagttg-ttgcagttaaaaagctcgtagttgaacttctgtttactgtgaaaaaattagagtg--ttccag-gcaggagcccgaat-acattagcatggaataatggaataggact---aagtccattttattgg---ttc--ttggat----ttggtaa-tgattaatagggaca-gttgggggcatt--agtatttaata-gtcagaggtgaaattcttggatttattaaggactaactaatgcgaaagcattt-gccaaagatg-ttttc-attaatcaagaacgaaagttaggggatcaaa-gacgatcagata-ccgt-cgtagtcttaacta-taaact-ataccgactcgggatcggctggaatagt------ccagtcggcaccg--tatgagaa----atca--aag-tctttgggttctggggg-aagtatggtacgcaagtctgaaacttaaaggaattgacggaacag-ca-caccagaagtggaacctgcggcttaatttgactcaacacggg-gaaactcacgagcgcaagacagagaagggattgacagattgagagctctttcttgattctttgggtggtggtgcatggccgttcttagttggtggagtgatttgtctggttaattccgttaacgaacgagaccttaacctgctaactagtctgacttcttagagggac-tattg--aggcaataacaggtctgtgatgcccctagacgtgctcggccgcacgcgcgttacaatgactggcg-cagaaagacgggtaa---tcttattaataccag--tcgtgttagggatagttctttggaattgtggatcttg-aacgaggaatttctagtaagtgcaagtcatcagcttgcgttgattatgtccctgccgtttgtacacaccgcccgtcgcttgtagtaa-cgaatggtctggtg-aaccttctggaggaaa---ataagtaaaccctaccatttggaacaacaagaagtcgtaacaaggt----------------------------cggaggaaaagaaactaactaggatagccccagt-aatggcgaatgaacaggctaaagctcaa-agtgaaaatctgaagtggtccataagttccttgggacaggacg-t-----caaagagggtgacaaccccgtagtcgagtcgggttgtttgg--aattgcagc-cctaagtggga-gataaacttcttctaaagctaaatataca-cggga-gaccgatagcgaacaagtactgcgaaggaaagatgaaaaga-actttgaaaagagggctaaa---agacttgaaac-cgttgagaaggaag--ctgtagatactgacccgtcttg-aaacacggacc-aaggagtctatcaattaagcgagtgataggggagct-taattgttaggacccgaaagatggtgaactacgcttgaatagggtgaagccaggggaaactctggtggaagctcgtagcgatactgac-gtgcaaatcgttcgtcaaat-ttgagtgtaggggcgaaagactaatcgaaccatctagtagctggttccctccgaagtttctctcaggatagcaaggttttattaggtaaagcgaatgattgaaggactcgggagtcctaagaacttcgacctattctcaaactttaaattggtaagagccggggccatttttggtaagcagaactggcgatgagggatgaacctaacgttgagataaggcgcccaaatgcac-g-ctcat--cagataccac-aaaaggtgttggttcata--cggaca-gcaggacggtggctatggaagttagaatccgctaaggagtgtgtaacaactcac--ctgccgaatgaactagccctgaaaatgaatg-agatcttggtgg-tagtagca--aatattcaa------atg-------agaactttgaag-accgaagtggagaagggttccatgagaacagcaattgttcatgggttactcgatcctaaaacgcaaa-gaaacccggaaa--cgtcagcaggtgtca-ctggaagagttatcttttctttttaacatac-tatgg--ccatgaaattggattatccagagatatcggctgtatgtat-ggcagagcagctcaccctaagagctgt-----cagttgcgcgcctgatgacccttgaaaatctgggggagacataa-----tttcacgccagttcgtacccataaccgcatcaggtctccaaggttagcagcctctggtccat-agaac-aatgtag---ataagggaagtcggcaaattggatccgtaacttcgggataaggattggctctgaggatcgggtataaaggctagaactgaagcggacaaaggtaatccgactgtttaataaaaacaaagcattgtgac-ggcctcaac--agg-tgatgacacaatgtgatttctgcccagtgctctgaatgtcaaagtgacgcaattcaaccaagcgcgggtaaacggcgggagtaactatgactctcttaaggtagccaaatgcctcgtcatctaattagtgacgcgcatgaatggattaatgagattaccactgtccctatctactatctagcgaacccacagctaagggaacgggctt--agaataatcagcggggaaagaagaccctgttgagcttgactctagtctaactttgtgaaatggcacgtggggtatagcctaggtgggagtaaaaccactacccacgtagtcattttgctt-atttcgtgaagaaaagactattttg--cgaagacatggttagggggggagtttgtctggggcggaatgcctgttaaaccataacgcaggcgtcctaagtgtagctcagtgagaacggaaatctcacgtagaacaaaagggtaaaagctacattgattttgattttcagtaggaatacaaaccgc------gaaagcgtggcctatcgatcctttaa-c-tttacaagttttaagctagaggtgtcagaaaagttaccacagggataactggcttgtggcagccaagagttcatatcgacgttgctttttgatccttcgatgtcggctcttcctatcattgtgaagcagaattcacaacggtgtcggattgttcacccgctaatagggaacgtgagctgggcttagaccgtcgtgagacaggttagttttaccctactgatgaaac---gatgttgcgacagtaatttaagttagtacgagaggaacacttaaatcagataattggtaaatacggttgtctgaaaagacaatgccgtgaagctaccatctgttggattatga--------------------------agaaaactttcaacggtggatatcttggt-tcccgtgacgatgaagaacgcagcgaaatgcgat--acgtaatgcgaattgcagaa--ccgcgagtcaacagatctt-tgaaagcaagtggtggaggtgta--aaaacctt-----catgtttg-------------tattagtgtggca----maesespa--ividngsgmckagiagddapraafpsivgrpkmpgimvgmdqkecyvgeeaqakrgvlnlkypiehgivtdyddmekiwhhcfynelrvtpeehpcllteapqnpklnrekmtktmfetfnvpsfyvaiqavlslyasgrttgivvdsgdgvthtvpiyegyalphailridlagrdlteycmkllyeiglnfsstaereiirdikeklcyvaidyeaelkaykessqndksyelpdgntitvqdqrfrcpellfkpafigk-efpgiheltfnsimkcdvdvrkdlynnivlsggttmfpgiaerlskevsalapssmkikvvapperrysvwiggsilsslstfqtmwitkaeydesgpsivhrkcf-----------------------------------------------------------------------------------------------------------------------------------------------------------------------------------------------------------------------mrhlltevnvpipdk-vtitakqrvvevkgplgtikrafryasvdiqkptadn----vklqiwqasrkeravlqsiasqiknmirgvtegykfkmklafahfpiqe--avakdgssieikhflgekrirriqalpgvkisrkdee--kntltlqgidlnnvsqtcalihqsclvkekdirqfldgiyvs--------dkrlamne-rkfeaprhgslgfrprrrtrhhrgrcrsfpkddpskkphltaftgfkagmthilrevdrsgsrhnk-kevveavtviecppmtivgvvgyidtprglralttvwaktidnntkkrfyknwansn-kkafthheknfdq----kaqdlllkrieky---csvvrviahtnmskl----nl-rqkknhileiqvngg-kvaekvafaksllekevkvdsifaenemldvlgvtkgkgfagvikrfgvkhlqkkthrg-------yrkvgcigawhpsrirftvpragqlgyhhrtetnkkvynplfqakp-rsfrvggdiqpkrdltrfvrwpryitlqrqkrvllqrlkvppqihqf--tktldknqssnlfkllasyapekpaekkqrlvaqaeakkd-g-kq--vetkkpiv--lkyglnhittlie--nkqaklvviahdvdpielviflpqlcrkndvpfafvkgnrqltqssniat-------------------------------------------------mvslrlqkrlaasvlkcgqkrlwldpnesseismansrasirklikdglvmkrstvihsrsrarafleakrkgrhtgsgkrkgtrnar---mp---tkvlwmrrqrvlrrllrkyraakkidkhqyh-efylgskgnlyknktvlieaihvskadkiks-dkltsqqearrakntasrakrnekivdvm-------------ikvlqntliyyl-----lykflsrrtdskfnktilkrlstsklnrfplslsrivrnas------dlnk------iivstatvtnderllevpk-mtvcafkftetarkrilaaggnvltfdqlalkaptg-----tnchllrgpke-reayrhfgkapgqkgshsapyvrsegrkferac--------glk-mgrviraqrkgrangvykshksgriapaqyrvydfaerqgyirgcirdivhepgrgaplaevafrdpyr-yktnkehfiaaegqysgqyvycglkaqiavgnvlpinripegtvvcnveekvgdrgtfsrasgcyatiighsedgdktrirlpsgarktipgscratvgivagggrtdkpilkagnqfhkyarkrkswprvrgvamnp-vdhphgggnhqhighpatvskwasagqkvglraarrtglvrgm---gisrdskhkrratggrmpvhrkkrafekgrpismtklttqsttitekrrirpvrvrgghlkfralrlcegnfswgsenitrktkildvkynatnnelvrtktlvknsiveidstpfrewyklhygidlglkk-----------drt-vlgn-------k--eksrhvqkrvk-rtka--qaleknieeqfvsqrilacitsrpgqsgra-dgyilegkelefyirklq-skk--kktrklrghvshghgrvgkhrkggcrggrgkaggmhhhrilmekwhpgyygklgmrtfhlkknplhcpvvnidklwslvsdatrqkyaedkk--kvpv-idvtkagffkvlgkgr-lpnqpvvvkakyfsktaerrivavggacvltadnkksikkftfrgkgleeltalasgsnseklisdelaalfdaktrrrvkrgisekyakfvnkvrrskekcpag-ekpvpvkthyrsmivipelvggivgvyngkefvnvevkfdmigkylaefamtykptthgktgaagg-------kgkmnqnylysrep--anqakavktsasdlrvhfkntyevvraikglnlenakrylkavidrk--rcipftrftgcigrtaqahef-gr--tqgrwpvksvkvilglldnlsana---qakslntanlviqhgqvnraqkgrrrtyrahgrinpylnsgchveifaqevaakvrkm--sfviekesdfkyihrilntnidgkritpialtgirgigrrfayiickvlkidpnaraglltedqcnkitdliadpeahgiptwllnrindfkdgknyqmasntldtkmredlerlkkikshrglrhfwgl-kvmppkvdpnevrfinikvfggepgpastlapklgplglnakkvgediiaacnqhkgirvmiqlkcqnraaqvtvvntssaliikelgkhvrdrkktkgikhsgdlsleqikkiakimqdenksfaktfagtvksvlgtaqsigitvnklhpkkvieqinkee--iki-mad----qlnevlakvikssncqdaiskglhevlrtieakqalfvcvaedcdqgnyvklvkalca--kneikyvsvpkraslgeylghftanakgeikkvkgcsslairkyapeitedekkiiegalkmqlqmkvrqyvvsaarlpieqgtkpeilqmrvfardevhaktkfwynmrklnkikrsqgrilsvneiyekslntvktygivlkyqs-rtaihnmykeyrdvslngavsqliqdmagnhraqpdtiqiirtatl-epkdikrpatlamrnaalkfpivktihrpse-kk-yrtvykatrpttfkidcsqpv-edkvil---igefaeflkskikvggklg-nlg----en-it--isnd-dkkinvqs-tipfskrylkyltkkylkkqdlrnylyvtssdkn--syqlryfniakvslglpvgavmncad----nsgaknlytiacfgikghlsklpsasigdmilcsvkkgspklrkkvlqaivirqrrpwrrrdgvfiyfednagvianpkgemkgsqitgpvakecadiwpkvasnagsvqvqtfgrkknavavasvr----pgkgllkvngspidminpqilqakiyepilllgq-qkfanldirirvrgsgytsqvyairqalskgivayhakyvdenskreikeqlmqydrsllvadprrmepkkcggrgarskmqkayrvirtkkilvnpllsrrqlsldvlhpds-ptaskekireelakqlkvd-arnvvvygfstqygggkstgfalvydnqqyllkyepnyrlrkvkilg-------------------------------------------------------------------------------------------------------------------------------------------------------------------------------------------------------------------------------------------mreivhiqggqcgnqigakfwevisdehgidptgty-----hgdsd-----lqlerinvyyneatggryvprailmdlepgtmdsvragpfgqlfrpdnfvfgqtgagnnwakghytegaelidsvldvvrkeaegcdclqgfqithslgggtgsgmgtlliskvreeypdrimetfsvvpspkvsdtvvepynatlsvhqlvenadecmvidnealydicfrtlklttptygdlnhlvsaamsgvtcclrfpgqlnsdlrklavnlipfprlhffmigfapltsrgsqqyraltvpeltqqmfdaknmmcaadprhgryltasalfrgrmstkevdeqmlnvqnknssyfvewipnnikssicdipp--------kglkmavtfvgnstaiqemfkrvaeqftamfrrkaflhwytgegmdemefteaesnmndlvseyqqyqdataeee-gefeeeemaeikcvivgdgsvgktcillsytndqfptdyvpti---fdnysatvkvgdeminlglwdtagqedynrlrplsypqsdvflitfsvvepasfenalkkwypeleenvknvpkifvgnkidlrdenmvk---stgkdap--------isyqaaqkiiseln-ckyvecsaltqkglknvfdqairialan---yvytinhkriainylyfsmvtglsgaalatmirlelahpgspff--kg-dslrylqvvtahglimvffvvvpilfggfanflipyhvgskdvayprlnsigfwiqpcgyillakkvfvtkcsartlttagwtfitpfssnikytgvgsqdililsvvfagisttisftnllitrrtlamp-glrhrrvlmpfvtisifltlrmlatitpvlgaavimmafdrhwqttffeyayggdpilsqhlfwffghpevyvliiptfgfinmivphnntr-rvaskhhmiwaiyvmaymgylvwghhmylvgldhrsrtmystitimismpatikvvnwtlslvn-galkidlpfl-fsmsflllflvagftgmwlshvslnvsmhdtfyvvahfhimlsgaamtgifsgiyyyfnalfgvkysrmfgymhliyysggqwvafvplfylgfsgmprrihdypvvfmgwhsmsttghfitlvgiiffflmmfdshier---------------------------------------------------------------------------------------------------------------------------------------------------------------------------------------------------------------------------------------------------------------------------------------------------------------------------------------------------------------------------------------------------------------------------------------------------------------------------------------------------nkgtymstsikk-ivqyfsvmtvsfh-dinslfgltiasqlvsgtmlafslvpepmleeedvedlytd-dffwl----hergvdmlfifsyfhlfrkiylnnfeyeqeaawksgvftfllfqvvvflglvlccthlsditlaiaanlydtffagkgkfywwiftskelntdtiirlaylhyvlafflaylglihgvdmhydwknessmdg-letem-iwfde--alsnelgamieiilivmivcffmypepealsyeffmwgdigfindvrflsvaphwyfrpfmawltvcpfhkiglfgliyyffilfyqpvihmtkyhsvednllhqitfwlflcsalyvtylpygrfynringnygtlwsfmyiffyflrrplitelylfnannldyeitkkivmetlfaeilqyftgqehrlknlqlyiekvlkkefgkvsliedetdikegkkrffiqsednnkevsfevyaydqida------------------------------idqiyieinqkkrqkk-----margdkvhinlvvighvdsgkstttghliykcggidkrviekfekesaeagkgsfkyawvldklkaerergitidislwkfetakyhftiidapghrdfiknmitgtsqadvailmiaspqgefeagiskdgqtrehallsftlgvkqmivclnkmdektvnfseeryteikkelsdylkkvgykpetipfipisgfngdnmlerstncpwyk-----------------gpilieald-aleppkrpidkplrlplqdvykiggigtvpvgrvetgvikpgmsiqfapnkviaecksvemhheqlqeavpgdnvgfnikgvsvkdirr-gnvasdakndpakeaatfysqviimnhpgqiqagytpvldchtahiackfetihdkidrrtgksqeenpkf---ikngdaalvtliptkplcvevfqeypplgryavrdmkqtvavgvikkvekkdkavgidlgttyscvgvfqndrveiiandqgnrttpsyvaftdterligdaaknqtarnptntifdakrligrkfsdpivqkdiklwpfkveagiddkplivvkfkgetkkfhaeeissmvltkmketaeafvsqpvknavitvpayfndsqrqatkdagaiaglnvlriineptaaaiaygldkkq--qgeknilifdlgggtfdvslltidng-ffevkatagdthlggedfdnklvefcaqefqkrks-idirnnpramrrlrtqcerakrilsssaqatievdalaesedfnysisrpkfeelclplfqqcippvekvlkds-------gisksqvhevvlvggssripkviemikdffngkepnrsinpdeavaygaavqaailtgsnsssiqdvilvdvtplslgietsgqvmtvliprntpiptkksqvfstyadnqtsvliqvfegerqltkdnhllgkfglegispaprgvpkievsfdidengilnvsavdqatsksnkititnqkgrfsqdeieklvkeaeqykeqdeqikkkidaknslenytysvrnslndekirekisqedkrqvqnlvestqrwiesnsdaspeeyqnkqkelenifnpimmkvyqqssqag------------------------------------------------------------------------------------------------------------------------------------------------------------------------------------------------------------------------------------------------------------------------------------------------------------------------------------------------------------------------------------------------------------------------------------------------------------------------------------------------------------------------------------tlviasitlierkvlslvqrrvgphyvgyrgrlqyiadalklfikgivvpegsnkfwfvaipsaagaicytfwinsmwgpsvsifdleynlvyatilsilfsfcimltgyfskskyafmasircailmlnieiflgllvinlifisesfcfsvfviyqei-i--wlififfgvsglifitflletnrapfdlaeaeselvtgysveyggfyfalyylgeyfhlff---------------elpnflylflln-------dfnil--------iwinndlnsyglsilllni---------------------inyliv------------------------------------------------------------------------------------------------------------------ltnlskfkslnqfk----------------efnsynfilysli-----------------------------------fsllsmagippllgftgkflailyssfksqyllilfm-tilnifgmyfyiqnlrfvvkknkiqnvlifgiifwlltwgaeyfytv--kqqltkkqfyecgfks-iselniqinfnffmlavflilydveftflfpvlfnfs--mfsttelflafffiflilvsllydwlnnvlswglilltlayivgfvsilaldtrlywk----nikyifsftifllivyvyvtvsni-llffmcyelllipsflivyfvspsrraiqaslyfviwtqlgsllvlfhywltkthveapsgfsiylsgflvktalygfykfntsifidids-----sifiaicimgvvdsslkmwgqtdlkklvaygtiqemniiylafcwgdscailggilfsathaflsalmfflv-dciyrryhtrs-lvevngilhitpnlglsilfmlvf-fsgipgtikfisefyifsglleaspficfilmlvanvlgigfskswfnatf-gmpkknkylpmdlsfkesyiilycffflfifsyfssifyyislgkwmylsng-----frvsfdllidltsisfsfltltigvfvyiytfsyfryeplverlilfln----sfmismillvssgnfivlflgweligltsfflinfwstrvgtlkaafkafsfnklsdlflffailiifsttynldilsfnnfiscaf-iksaqfgahiwlpdsmeapvpasalihsatlvsagiylllrlsplfe-lskyayfilpligsvtafygglvsafqsdtkktlaystishcgflmvsyst-gvlef-vilylyvhgffkaatflcvgnvnrfnr-niqdfkrmggfy--kylpfeclasfvcminlsglpltlgfyikhllfiglsyrlfysif-fdtkkgkkaiylq------asriilnskfysntslasnlsitflvlis-----------ytvilylycttlnnyyslsdlks------------------------------------------------------------------------------------------------------------------------------------------------------------------------------------------------------------------efklvlvgdggvgkttfvtrhqtgefekryiatqgvnvsnmvlyttkgpirfniwdtagqekl-gglregyyiganaaimmfdvtsrityknipkwhkdltricen---ipivlvgnkvdskdr-kvkarqit-fhrkr-slqyydvsaksny---qyekpflwilrkltgdptlnlvegialvapdtehvmtedqikqlemeqaeamnlaqqgvlpddeddefn----------kkgprgdrrg----dkndwqpqtklgrlvkygkissldeifkysipikepeiidhfypknkdvqaehklmeevlqitpvqkqtqagqrtrfkgfvvvgdsnghiglgwkvakevqgaikgaithaklnmvpvrkgywgnkianahtipqkitgksgsvrirlvpaprgtgivaapipkkvlqfagvqdiytssqgctrtrgnflkatyyalantyryltpdfwlleytkiyieppahdnkt-----mmlpqearlsnssyagniyvdceltf--ngk--kedslrkvnigkmpimlgsshcnlikalelgqvhklqecandprgyfiikgvekvfliqeqladnrifi-eed-knkelvanvksntvdtksitsliikn----------------hkiyvkvssfskpiplliffkaygveseqeifqli-gteehllnrlalcledieqsqvytqqqaleylskrlrpktfq--------dkkyssrnpvdeardiitnvvlchi----pcknynyypraiflglmarrliealddpskidkrdyygnkrmkcagwylellfedkfkqfnmmvrkelskeiekhknk---sypiknrvesileknhdiitqglnnaistgnw-tikrfrmdtvgvtqvlarisyiaaigmmtrmnsqfkksrkltgprsllgshwglvcpadtpdgescgltknlslmahitieekknvlstialnlgmedighy-ssgeihedknymvflngqiigmhrdpeafaqklrfmrr--------------rgkigttisistnsekravyldtddgrlcrllivveng-----kplitndhlndlke---krksyldlirmglieyidvneedncyiaik---------------qedipnrsktthmeidpltllgvvsglvpyphhnqasrntfqcamgkqalgiigstsmnrvdtilyqliypqtpllktkvieyagydkfpaghnasiavlsysgydiedatvlnkssldrgfgrtmvfkkyeteiqklkmsgltellrgppkeaegsykkkqnrvlkkfgaldddgtpivgasinngdvlfnkytplltleqqrgrdilnnn-----svseyihnpttfkgkklaridrvirsqqdgn-------viiktivretrrpeygdkfssrhgqkgiiglivnqedmpfsekgwvpdlimnphgypsrmtvgkllellgskaavlsgqfkygtafg-gdkmadlssilvqngfsytgkdviisgitgeymqcyvfcgpvfyqrlkhmvadkvharakgrvttltrqptegrakdgglrlgemerdsllafassnllierlmissdkfsvqvcekcgfiqhtns------ckmcqtd-qvskvvmpyackllfqellsmnikpklnlrkqtyeqitnlsplspevisrqatinigtighvahgkstlvkaisgvhtvkfkqekvrnitirlgyanakiyqc--pscpapqcyksyssdktddakcdnegcnqtmtlirhvsfvdcpghdilmstmltgaavmdaallivagnmtcpqpqtaehlaavdimkl--khiliiqnkidiifkeskdaavqnykeikqfilgtnaenspiipcsaqlkynvdavcqyictyfpvpqrdlkanpkliiirsfdvnkpg-atvdtlkggvvggsilegilkigdeieirpgliskdqngnvkctpiksrivsllaekndllyavpggligvgllvdpsitrndrlvgnvlgypgklpeiytkisvnfyllkrligvksegdnrshkiakitaletlkfnvgstetpgrvvqv--qdnvmtvelnnplctqigekvafsrridkkfrligwgviksgqtmg--------------------------------------------------------------------------------------------------------------------------------------------------------------------------------------------------------------------------------------------------------------------------------------------------------------------------------------------------------------------------------------------------------------------------------------------------------------------------------------------------------------------------------------------------------------------------------------------------------------------------------------------------------------------------------------------------------------------------------------------------------------------------------------------------------------------------------------------------------------------------------------------------------------------------------------------------------------------------------------------------------------------------------------------------------------------------------------------------------------------------------------------------------------------------------------------------------------------------------------------------------------------------------------------------------------------------------------------------------------------------------gtagt-----tgattttaatacgcac-----------------tagatggatgcctagaatttaaact-----tcttc-------gtaaacaaatttacgata-------tctatttagtaaataacatattgatacgtttatgta-ttggag-----attaatagataaagttggtaaataatgaag--------tgaaacatcatag---------------------------------taattatttaataaa----------------------------------------------------------------------------------ctcaattgagaata-------------------------gtataacggtgagtaaatactat-------------------------------------------------------------------------------------------------------------------------------------------------aagttttatttaaattaaaa------ttgaaaaatttggaaaaatttaccatagagggtgaaagtcccgtaaattta--------------------------------------------------------------------------------------------------------???????????????????????????
Excavata                      aaggacttagccatgcatgcaatctgcg-catggctcattacatcagacgtaatctcttggcgaaacgccaagctaatacatgaaccaatcggacgctctctttgcgaatgaatgaaattagaaccaacagacg---tgttgactcaattcattctgtgcg--aaagccgagccttgttgctcggcg---tctactgacgaa-caactgccct-atcagccagtgatggccgtg-tagtggactg-ccatggcgt-tgacggg-agcgggggattagggttcgattcc--ggagagggagcctgagaaatagctaccacttctacgg-agggcagcaggcgcgcaaattgcccaatgtcgaaaaaatacgatgaggcagcgaaaagaaataggccctagtgcatggttgttttcaatgggggatactcaaacccatccaatatcgagt-aacaattggaggacaagtc-tggtgccagcac-ccgcggtaattccagctccaaaagcgtatatt-aatgctg-ttgctgttaaagggttcgtagttgaactgtggtttactgtgaccaaaaaagtgcg--accaaa-gcagtgacttgaat-tacaaagcatgggataacgaagcatcagccctggggccattttgttgg---ttt--tagaagtccttgggagattaatgaaggagggtagttcgggggagaa--cgtactggtgc-gtcagaggtgaaattcttagaccgcaccaagacgaactacagcgaaggcattc-ttcaaggata-ccttc-ctcaatcaagaaccaaagtgtggggatcaaa-gatgattagaga-ccat-tgtagtccacactg-caaacc-atgacacccatgaattggggaacgttttgaggt-tcttccggggttttttacgggaatatcctcagcacgtttcttaagtctcaggggggagtacgtt-cgcaagagtgaaacttaaagaaattgacggaatgg-caccacaagacgtggagcgtgcggtttaatttgactcaacacggg-gaactttaccagatccggacagggtgaggattgacagatggagtgttctttctcgatcccctgaatggtggtgcatggccgcttttggtcggtggagtgatttgtttggttgattccgtcaacggacgagatccaagctgcccagtaggtgccccttctctgcgggattccttgctgggcaacagcaggtctgtgatgctcctcaatgttctgggcgacacgcgcactacaatgtcagtga-gaacaaggcggggaa---accacggaatcacgtagacccacttgggaccgagtattgcaattattggtcgcgcaacgaggaatgtctcgtaggcgcagctcatcaaactgtgccgattacgtccctgccatttgtacacaccgcccgtcgttgtttccgat--gatggtgcaatacaggtgatcggagaaag---ttcaccgatattgcttcaatagaggaagcaaaagtc--------------------------------------cggaggaaaagaaaacaaccgtgattccctcagtcagcggcgagcgaacagggacacaactcgctgccgaatcgcgcctcaaggcaaacgcgttgctggccacaccccttcatgtgagtattgagccagggaaggtgagaagtagcactgcttgg--gagtgcagt-gtcaagcggca-ggtatttgcctgccaaggttaaacacagagcgggaagaccgatagcgaacaagtagcgtgagcgaaagtttgaaaagcactttggaaagagagtgaca-tagaacctgaaat-cgcgacaacgacaa--tggaagccccccacccgtcttg-aaacacggacc-aaggagtcaaacagacgcgcaagggcagagggagtg-tgcctgtttggacccgaaaggtggtgaactatgcctgaacaaggcgaagcccggggaaacccgggtggaggcctgtagcgatgctgac-gtgcaaatcgctcgtacgat-ttgggtatcggagcgaaagactcatcgaaccacctagtagctggttcacgtcgaagtttccctcaggatagctgggtactgtgcggtaaagcaaatgattagaggcattggt-gttcttgcagcatcgacctattctcaaactttaaatgtgcagcgcgcggggccttcttcggtaagcggagcaggcgatgcggaatgaacccgttagggatatgtggcgtccaagcttccgggctcattctcgatacgtaaaaagggtgttggtggata--gggacatgttggacggtggccatggaagtcggcatccgctaaggagtgtgtaacaactcac--caaccgaatccaccggcccccaaaatggatgcagatcttggttg-gcgtagca--atgatccaacggcacgcacacgcacacaacgttggat-gctggagcggggaaggatttcgtgccaacggcactcgcacacgagttgttcggac-----------------------------------------------------------------------------------------------------------------------------------------------------------------------------------------------------------------------------------------------------------------------------------------------------------------------------------------------------------------------------------------------------------------------------------------------------------------------------------------------------------------------------------------------------------------------------------------------------------------------------------------------------------------------------------------------------------------------------------------------------------------------------------------------------------------------------------------------------------------------------------------------------------------------------------------------------------------------------------------------------------------------------------------------------------------------------------------------------------------------------------------------------------------------------------------------------------------------------------------------------------------------------------------------------------------------------------------------------------------------------------------------------aacgtgtcgcgatggatgacttggcttcctatttcgttgaagaacgcagcaaagtgcgat--aagtggtatcaattgcagaatcatttcat-tgcccaatctt-tgaacgcaaacggc-gcatgggagaagctctctcgagccatccccgtgcatgccacatttctcagtgtcg------msdeeqta--ivcdngsgmvksgfsgddaprhvfpsivgrpkneqammgsakqemfvgdeaqakrgvlalkypiehgivtnwddmekvwhhtfynelrvnpeshnvllteapmnpkqnrekmtqimfetfgvpamyvgiqavlslyssgrttgivldagdgvthtvpiyegyslphairrvdmagrdlteylmkilmetgmtfttsaekeivrnikeqlcyvaldfdeemtnsaksvs-eepfelpdgnvmqvgnqrfrcpealfkpaligldeapgfhemtfqsinkcdidvrrdlygnivlsggttmfknlperlgkeisnlapssikpkvvapperkysvwiggsilsslttfqsmwitkseydesgpsivhskcf-----------------------------------------------------------------------------------------------------------------------------------------------------------------------------------------------------------------------mk-ikshdqitfped-vtvsvkdrivtvkgkrgtltkdlrhlqldfrvnk-kl--rtftavrwfgnkinnstintalshvrnmitgvtkgfrfkvrfayahfpi----svtvenqlveirnflgekrvrrqvvaddvkvyrtdaalvkdelvlegndleqvsreaavmhqlclvkkkdirkfldgiyvq--------tktnievdeckfehprhghlgflprkrsrqirgrarsfpkddpsqkphltsfmvykagmthivrdvdrpgskvnk-kevvepvtileappmvvvgivgyrqtpvghktigtvwahhtsvefrrrfyknwkqsa-qlaftkrkqfarttegrlaeartlkafekk---adiirvvahtqlrklrn--nrvgvkkahvseiqingg-tiaqkielaksllekevridsvfqqseacdvcavtkghgftgvvkrwgvaclprkthrg-------lrkvacigawhpsrvmytvaragqhgyhhrthlnkkiypspfvarp-kdfgigrdvpyardlsrfmrwptfvtmqrkkrvlqrrlkvppalnqf--tkvldrssrnellklvkkyapetrkarrdrltkvaeekkk-npkgt-vstkaplc--vvsglqevtrtie--kktarlvliannvdpielvlwmptlcrankipyaivkdkarlgdaigrktatcvaftdvnaedqaalknltrsvnarflarsdvirrqwgglqlslrsrmvslklqarlaadilrcgrgrvwldpneaveirnansrksvrklikdglvmrkpvkvhsrsrwrqmklaksmgrhegtgrregtrear---mp---skdlwmrrlrilrrllrkyreekkidrhiyr-elymkakgnvfrnkrnlmehihkvknekkka-rqlaeqlaakrlkkqelkkrekeraakkmgvdltgvqkkkrvvrhhtystnpyiklliklykflgkrtnspfnklihkrllksrnnrapislsriavcmrrrtvwlkkgk-ksp--iavivgdvlddvrmtripa-lricalrfsksareritgaggecltfdqlammaptg-----kntmllrgrksgresvkhfg-aagvpgshakphvssrgkerqrss--krrhafrhk-mgktvltcrkg-ngsvyqvhghkrlgpaklrildyaerhgfmrgvvkaiehepgrgaplarvefrhpyk-yrrvkelmvapegmftgqsmlcgvkaplaignvlplgqitegcivcnveakvgdrgtlarasgdyciiishntetgrtrlklpsgqkktvpsscramigivagggriekpvlkagnsfyrfrgkrncwpkvrgvarnp-vehphgggnhqhighpstvsrhappgqkvgliaarrtgrirgm---givrsrlhkrkitggktkihrkrmkaelgrlpantklg----p----rrvspvrarggnfklrglrldtgnfawgteasaqrarildvvynatsnelvrtktlvkncivvvdaapfrlwyakhygidlgaskskkatqkstekkskksahaavekydvk--kassklkrkweyrrkh--hkiekaladqlregrllaritsrpgqtgra-dgallegaelqfylkkld--kkkrkktrhqrgstfcgygrvgkhrkhp--sgrgnaggehhhrinfrkyhpgyfgkcgmnhyhkkknttwkptinldnltklmakdeam---kakkgealpv-idllangyskllgngh-l-qapcivkarwvskladkkirkaggavvlqakkertfhkftyrgheidpllalt---------eeefkalvhararrrmnrhadrrapvllkrlreakknvkag-ekpkavkthlrdvvitpemvgsvvgiyngrqfnaveikgemighylgefsltykpvahgrpgfgat-hssrfiplkmvh---ysrkp--qvssktakakiadlrchykntfetanvingmklrkaqqlyrqvlakt--rcipfkryngkigntaqakew-gq--tkgrwprksvvamlsllknaeana---iekgldpgkmvikhvqvdqaprvrrrtfrahgritpymrspchvqlfmtqpqervpvm--sltlqse-sfqhivrllntnvegkrkvpfalrmvkgigirfaymvckkagvdverragtlspeelekiseviadpakfkipewflnrqrdpktgktehltssmvdtrlredlerlrkirahrgvrhaygl-rvmppkfdpnqeitvvvravggevpataslapkvgplglnakkigediakstkdwkglkvtcqlrvknrvatvvvtpsvasrliralkepprdrkkvknikhdgniafseilkiakesap--nsmgasmksvvmevlgtavsigctidgehpraiqekvqegk--lkvpmaevaavsledalrivlmkaretnglicglsevtraldrrtahlcvladdcedeeykklvtalak--qnnidlvsmdereklaqwagltrmaadgsvrktlkcsclavrdfger--tkaldyllsqlqm-vrphlrhycvvgretpseknpqptvykfevfapnfvvaksrfwrmmreknkvksthgdvlsckvvkdrk-laarnysvdiayysqrcgythmvkefrdvckagavsqayndlasrhraryhnievlgvksi-pnhevrrlnvaqfhphnlsfpllq--rrvkaprk-drvifvkknskrfkidcsipa-sdgifsddilsnfqqyfqdnvklngrkg-klt----sk-vr--vnmr-entlsitt-tmayrkkyfkyltkkflkkkdlrdwirilakgkd--tyqlkyfnifrvslalpvgavvncad----ntgaknlyiisvkgyhgrlnrlpaaalgdmvmasvkkgkpelrrkvlnaviirqrkswrrkdgtviyfednagvivnpkgemkgsgiagpvakeaaelwpkisthapaihvqtfgkkktaiavatvtk---apqcniringvpisqilpetlrakimeavkvvga-ryfsrlrvdvrvrgsgqvaqayavrqaiakgiiayyqkyhneiekaalkdkyleydkflliadprrcepkkwgrhsartrftksyrtvrtsqfkvnkllnrkqfvvevnhpgwcgtvpaklirnrlaslykvadenqisvfgfktkfgggkttgfgliyddlaamkriepnyrkarlgmgk-------------------------------------------------------------------------------------------------------------------------------------------------------------------------------------------------------------------------------------------mreivcvqagqcgnqigskfwevisdehgvdptgty-----qgdsd-----lqlerinvyfdeatggryvprsvlidlepgtmdsvragpygqifrpdnfifgqsgagnnwakghytegaelidsvldvcckeaescdclqgfqichslgggtgsgmgtllisklreqypdrimmtfsiipspkvsdtvvepynttlsvhqlvensdesmcidnealydicfrtlklttptfgdlnhlvsavvsgvtcclrfpgqlnsdlrklavnlvpfprlhffmmgfapltsrgsqqyrglsvpeltqqmfdaknmmqaadprhgryltasalfrgrmstkevdeqmlnvqnknssyfiewipnnikssvcdipp--------kglkmavtfignntciqemfrrvgeqftlmfrrkaflhwytgegmdemefteaesnmndlvseyqqyqdatieee-gefdeee----------------------------------------------------------------------------------------------------------------------------------------------------------------------------------------------------------------------------------------------------------------------------------------------------------------------------------------------------------------------------------------------------------------------------------------------------------------------------------------------------------------------------------------------------------------------------------------------------------------------------------------------------------------------------------------------------------------------------------------------------------------------------------------------------------------------------------------------------------------------------------------------------------------------------------------------------------------------------------------------------------------------------------------------------------------------------------------------------------------------------------------------------------------------------------------------------------------------------------------------------------------------------------------------------------------------------------------------------------------------------------------------------------------------------------------------------------------------------------------------------------------------------------------------------------------------------------------------------------------------------------------------------------------------------------------------------------------------------------------------------------margdkvhinlvvighvdsgkstttghliykcggidkrviekfekesaeagkgsfkyawvldklkaerergitidislwkfetakyhftiidapghrdfiknmitgtsqadvailmiaspqgefeagiskdgqtrehallsftlgvkqmivclnkmdektvnfseeryteikkelsdylkkvgykpetipfipisgfngdnmlerstncpwyk-----------------gpilieald-aleppkrpidkplrlplqdvykiggigtvpvgrvetgvikpgmsiqfapnkviaecksvemhheqlqeavpgdnvgfnikgvsvkdirr-gnvasdakndpakeaatfysqviimnhpgqiqagytpvldchtahiackfetihdkidrrtgksqeenpkf---ikngdaalvtliptkplcvevfqeypplgryavrdmkqtvavgvikkvekkdkaigidlgttyscvgvwqnerveiiandqgnrttpsyvaftdserligdaaknqvamnptntvfdakrligrkfsdsvvqsdmkhwpfkvvtkgddkpviqvqfrgetktfnpeeissmvllkmkevaesylgkqvakavvtvpayfndsqrqatkdagtiaglevlriineptaaaiaygldkade-gkernvlifdlgggtfdvtlltidgg-ifevkatngdthlggedfdnrlvahfteefkrknkgkdlssnlralrrlrtacerakrtlssaaqatieidalfenidfqatitrarfeelcgdlfrgtlqpvervlqda-------kmdkravhdvvlvggstripkvmqlvsdffggkelnksinpdeavaygaavqafiltggkskqteglllldvapltlgietaggvmtalikrnttiptkksqifstysdnqpgvhiqvfegertmtkdchllgtfdlsgippaprgvpqievtfdldangilsvsaeekgtgkrnqivitndkgrlskadiermvsdaakyeaedkaqreridaknglenyafsmkntindpnvagklddadknavttaveealrwlndnqeasldeynhrqkelegvcapilskmyqgmgggd--------------------------------------------------------------------------------------------------------------------------------------------------------------------------------------------------------------------------------------------------------------------------------------------------------------------------------------------------------------------------------------------------------------------------------------------------------------------------------------------------------------------------------------------------------------------------------------------------------------------------------------------------------------------------------------------------------------------------------------------------------------------------------------------------------------------------------------------------------------------------------------------------------------------------------------------------------------------------------------------------------------------------------------------------------------------------------------------------------------------------------------------------------------------------------------------------------------------------------------------------------------------------------------------------------------------------------------------------------------------------------------------------------------------------------------------------------------------------------------------------------------------------------------------------------------------------------------------------------------------------------------------------------------------------------------------------------------------------------------------------------------------------------------------------------------------------------------------------------------------------------------------------------------------------------------------------------------------------------------------------------------------------------------------------------------------------------------------------------------------------------------------------------------------------------------------------------------------------------------------------------------------------------------tfklvlvgdggtgkttfvkrhltgefekryvatvgvdvhpltfhtnrgkicfncwdtagqekf-gglrdgyyiegqcaiimfdvtsrntyknvpnwhrditrvcdn---ipivlvgnkvdcaer-qvkakmit-fhrkk-glqyydisaksny---nfekpflwlakklandpnltlveapmldpnvqp--ltaeqlqalqeearavenvv----lpmgedd----grggrggrggrggrggrgggg--dekewvpctklgrlvkdqkitsleeiflfsmpikehqivdqli-------regdlrdemmlvfpvqkatsagqrtrfkafnvvgdgnghigvgarvgkevslairasmiaaklsivpvrrgywgnkigephtipikvtgkcgsvavrlipaprgagivaapvpkkilefagvedvytsscgktrtrgnfimatfyalrktygfltpdlwsirysgirvcrpreivgkgqlpkpvsphecrtrdltyrgdivvdveytsrdrsk--rictetnikigtipimlkssscnlygkgre-eliamrecpldpggyfiikgvekvclvqeqqsknrvii-ead-dngdivahvqskthysiskcsvtfrk----------------grivmvhrsfkedipivvvlkalgmesdqqiaqhi-gvspafqsvlfacfehaaslnvktqddalhfiger----rketfwemdetqqrhvqkskadsaaeflanvllchiregevqrdwnfrhkalyvcfmvrrmveasvdssllderdfygnkrfettgtlmgllfedllkqynrvvktamdqllskkdtt------kpfnlkqlmeskmeviqngmrvalssgrw-elkrfnmsrqgitqvlsrlsyiscigmmtrlassfeksrkisgprslqpsqwgmvcpcdtpegescglvknfailsqvtldmddsfvraaaynlgveevdci-spneflk--yytvflngtlmgihrypsrlcrgvrtlrr--------------sgrlhphvsiaindrqksvqigcdggrivrlyivvrdg-----kpavtsqhldnlss---gkcsindflaeglvefidvneandcliavy---------------pkdi--eqytthleieplsllgvvagiipfphhnqsarntfqsamgkqalgtiaynqyirmdtvlmlgaypqrplcrtkamnltnyeilgaginamvcvmsysgydiedaqvynrssldrgygrcvvlrkhevelerlp-ngeydiilpadsn------------vgrhsalnsdgiaskgavvrqfdilvnkytpvpsmep--------------------rpnplvykypqpavvdhvvisppgdsdrsmdveqkikvvtrevrgpepgdkfssrhgqkgvvglitdgvnmpfneqgicpdmimnphgfpsrmtvgkllelvsskvsaltgkfgdgtafg-gdkaedlgeelirhgynyhgkdifysgvtgemlrayvffgpiyyqrlkhmvtdkmharatgprsmltrqptegrsrsgglrvgemerdcmvgygasnllnerllvssdlftidicrccgfmgyngy------csycnakntvsrvnvpyafklllqelqgmgistrlslqnlsamdldkmsvetfevmsrqatinigtighvahgkstvvkalsgvktqkyhreavmnitihlgyanakvfrcd--scpvpaayhafpssqpdktgc--ptcgapltlkrhfsfvdcpghdvlmatmlngaaimdaallliaanepfpqpqtlehlkaveimkl--rnliilqnkidlv-gevh--aqdqyhkirdyidstiglsapiipisaqlkrnvdylleylcr-mplptrqlncparmtvvrsfdinkpgevdietlrggvaggtviqgvlrvnqiveirpgqvhtqtggtfsctplrtraltlkaednslqyaipggliavgttldptltrqdkmvghmigeegslpqvyaeievqyylfsemvgqskqrdrnakrvqklnvqetlqinvgtltagatvvsitkspdiakltlvtpvcctmdeqiaisrlveknfrligwgtirrgvpvk---------------------------------------------------------------------------------------------------------------------------------------------------------------------------------------------------------------------------------------------------------------------------------------------------------------------------------------------------------------------------------------------------------------------------------------------------------------------------------------------------------------------------------------------------------------------------------------------------------------------------------------------------------------------------------------------------------------------------------------------------------------------------------------------------------------------------------------------------------------------------------------------------------------------------------------------------------------------------------------------------------------------------------------------------------------------------------------------------------------------------------------------------------------------------------------------------------------------------------------------------------------------------------------------------------------------------------------------------------------------------------------------------------------------------------------------------------------------------------------------------------------------------------------------------------------------------------------------------------------------------------------------------------------------------------------------------------------------------------------------------------------------------------------------------------------------------------------------------------------------------------------------------------------------------------------------------------------------------------------------------------------------------------------------------------------------------------------------------------------------------------------???????????????????????????
Amoebozoa                     aaggattaagccatgcatgtagactgca-gacggctcattacaacggttgtatcttccgcagtaaatc-ggggctaatacata---taaacggagggat-----aa-ccttgtttctgcgatggacattggttg-gaaccggt-tcatat--tgctaatcgact----ctagcttgctagta-gtctgataagccctataga-caaccgccct-atcaactt--gatggtaagg-ttttggctta-ccatggttg-taacgggtaacggggaatcagggttcgattcc--ggagaggacgcctgagaaacggcgtccacatctacgg-gtggcagcaggcgcgtaaattgcccaatctcaacagagaggaggcggtgac-aataaatcccgatttggggcaaccccataatcagaataagtacacattaaatccct----taaccaat--ataattggagggcaagtc-tggtgccagcag-ccgcggtaattccagctccaatagcatatact-aatgttg-ttgcagttaaaacgctcgtagcttaatatc--tcgactgtgcataaaccttgatg--ctcaag-gtaggtgggtagatacacagtgcatggcattgtggaacaaggc--atctcgcggcttagttgg---------tgggccgcgggggcaa-tgattaatagggagg-agcgggggcctt--catattgcagg-gcgagaggtgaaattcgttgacccttgcaagatgtcctacagcgaaagcattg-gccaagtgcc-tcccc-attagtcaagaacgaaagtttggggatcaaa-gacgatcagata-ccgt-cgtagtccaaacca-taaact-atgtcgaccagcgattaggcgggtactcgagag-ctgcctagcagct--tgtgggaa----acca--tgagtgcttggactctggggg-gagtatggt-cgcaaggctgaaacttaaaggaattgacggaaggg-cacaccatggagtggagcctgcggcttaatttgactcaacacggg-aaagcttaccaagctcagatatgattaggattgacagactaaaagatctttcatgatctcataagtggtggtgcatggtcgttcttagttggtggagtgatttgtcaggtcaattccggtaacggacgagacctcgacctgctaactagttagtcttcctagaggtac-ttctggcaggcaataacaggtctgtgatgcccttagatatcttgggccgcacgcgtgctacaatgtaggcgc-taatgagtatggtaa----tcttggaatcccct--gcgtgattgggcttgaccactgtaactgt-ggtcatc-aacgaggaattccttgtatgcgcgagtcactatctcgcgcagaatctgtccctgccctttgtacacaccgcccgtcgctcctaccgatcgaacgatcaggta-aagtggacagaggaag---tccattgaacctcgccgtttagaggaaggagaagtcgtaacaaggt----------------------------cggaggaaaagaaactaacaaggattcccccagt-aatggcgaatgaacagggaaaagcccaa-ggttgaatcctgagagcgcacgacaatcgttctgaaaaggac-----agccagagagggtgatagccccgtattagagtaggtatgcttgg--catcgcatgctgaagatggga-gtgatgtcacttctaaggctaaatatccttcgaga-gaccgatagcatacaagtaccgtgagggaaaggtgcaaaga-actctgaaaagagagtt-aa-aagagcttgagac-ccggtgtgtggaag--cgtttgtaaacgtcccgtcttg-aaacacggatc-aaggaggctactctatgcgc---gagtctaagagcg-catatagtaggacccgaaagggggtgaactatgcctgtgaaaggcgaagccagtggaaacactggtggaggcttgtagcggtactgac-gtgcaaatcgttcgtctgac-atgggtataggggcgaaagactaatcgaaccccctagtagctggttccttccgaagtttctctcaggatagc---gtaccatcttgtaaagagaatggttagcagactcggg-gacgcaatgtcctcagctgattcccaaactctgaacgggtggaaagacgggccattgttggtaagcaaaaatggcgatgtggaatcaaccaaaagccgggataaggggccaaacggctc-c-cttat---aggttccaa-aaaaggtgttagttcata--gagaca-gctggactgtggccatggaagtcggcatcagctaagaagtgtgtaacaacttac--cagccgaatgaactagccctgaaaatggatgcagatcttgatgg-tagtagcattaaaatcacacggataact-------ccatggtgtgatggcctaggtagagaagggttccatggcaatggaattcaaccatgggttagccgtccctaaagagtttt-ttaacacgt--g--tgcttttaaagggtc-aggggcaactttgattctttattggtgtacctgt-----cctctgaatgacgtcaagtcgagaaga-ggatggggccgtggaagagccgttacattctcccctgtttcaggtcttgtgctcgcgattaggtccttgaaaggccattggtagcaagggcgtgcctattaactgttcgtaccaattaccgcatcaggtctctaaggagtcaatcctctggccttt-gtaac-aatgtag---ataagggaagtcggcaaaaccgatccgtaacttcgggataaggattggctctaaagactgg-----------agaactgttgcgatcacggggaatctaactgtttaattaaaacaaagcccctggaa-aaggcgaa---agcctgttgaccaggggtgattcctgcccagtgctctgaatgtcaaagtgaagagattcaacctagcacgggtaaacggcgggagtaactatgactctcttaaggtagccaaatgcctcgtcatctaattagtgacgcgcatgaatggataaatgagattcccactgtccctaactaccatacagcgaaaccacagccaagggaacgggctt--ggcatcaatagcggggaaagaagaccctgttgagcttgactctagtctgat-tcgcgtagtgacccaggaggtgtagaataggcgggagaaataccgttaccacgctcactttgcaatgggattgagttagtagttgggtgcc-----caaggacagtttcagttggggagtttggctggggcggcacatttgttaaaagataacgcaagtgtccaaagcggggctcagtggggacagaaacctcacgtagagtaaaagggcaaaagccccgttgaacgagcctttcagtactaggctcggccgc------gaaagcgtggcctatcgatccttcacct-accgtgacatggtggtg-gaggtgtcagaaaagttaccacagggataactggcttgtggctgccaagcgctcatagcgacgtagctttttgatccttcgatgtcggctcttcttatcattgcgaagcagaattcgcaa-agtgttggattgttca---------------------------------------------------------------------------------------------------------------------------------------------------------------------------------------------------------------------------gcacatttggtcgatacctcggc-tctcgaatcgacgaagaccgtagcaaactgcgat--aattcacttgaattgtagcgtttaccgcgatagtcgaactgttgaacgcacatgatgaccgactg-tccctcgcaaggggggcagcta-------------ggccactctcgttt----------------------------------------------------------------------------------------------------------------------------------------------------------------------------------------------------------------------------------------------------------------------------------------------------------------------------------------------------------------------------------------------kpg-ilffpfimslflfvltlnvmgli-plsf-tvtgqllvtftlaitimigitiwgf-rihgikflnifvp-s-giepwllpllvfieimsyvlrpislavrlfanmlaghllihiigvaaiylmq----fyfigilpwicviafmfl---elgiaflqay-vfvlltliyiani---------------------------------------mkvinssrkvqipen-vtvdvkgrsvkvtgprgtlsksfdhasvdinlvg-kk--e-ltvdlwfgnrkqiaciktitsiienmitgvtkgyeykmrfvyahfpinv--avtdggrvveirnffgekivrrielldgitcyrneka--kdeivltgnslellsqscatiqlrsaikykdvrkfldgiyvs--------ernvlesn-rkfeaprhgnlgfrprkraarhqgkvksfpkddrtqkvhltafmgykagmthvvrdlekpgskmhk-keiveavtiiecppmyivglvgyvetaqglktyktvwaqhlsdnfrrrlyknwykskskkaftkyvkqyeteegkksieaslqaikkr---csvvrviahtqvhkl----kl-tqkkahvleiqvngg-sivekvnfavanfektvnvtgvfaenelidvigvtkgkgfngvikrwgvrklprkthkg-------lrkvacigawhpsrvsttvpragqlgyhhrvernkkiynalytknv-knfgtgfgvqpkrdlthfthwpryiklqrqrrvllkrlkvpptinqf--trvfdkntavhlfklldkyrpeeasvkkarllkiaearaa-tpkgqaapkaekpvqhlrfgidsvtklie--kkkaklvviahdvdpvelvlylptlcrrmdvpycivksksrlgelvhmrnascvaltgvnsadsnelallvesakqmfnnn-sehrktwggntlsgparmvslklqkrlaasilkcgkgrvwidpneiadvamansrdnvrrliatgfimrkpvvvhsrsrarehnaakrlgrhrgagnrlgtrear---lp---skilwirrirvlrrllkkyreakkidkhsyr-elylkakgnvfknkrtlieyivkskteklre-kliqdqaqarrnknksikdrraakassnmaid-kskrflrktgrktlvsqnpyhallvklyrflarrtnskfnkvvlkrllqtktnrppvsisrianlmk-------drk-sgk--iavcvgtvvdderlldcpk-ltvcalrftetarsrivkaggkalsfdqfalvrprg-----nntflikgvtkarevykhfgrapglpgsharpyvrsegikfqrsk--trnp------mgriiraqrkgkagsvfgahthhrkgtprfraldyaerqgyvkgvvkeiihdpgrgaplarvvfkgltq-fkldkqlfiapegmhtgqfvfagkkatltignilpigklpegtiicnveeklgdcgavarcsgnyativshnpdegvtriklpsgskknvsslaramigivagggridkpmlkagrafhkyrvkknnwpkvrgvamnp-vehphgggnhqhvghatttkrddpagkkvgliaarrtgrlrgm---gisrdalhkhrltgaarkcnykkrkyelgrqaaktkicsqgee----krvrsirvrgghqkfralrldtgnfswatekitrkcrilnvvynatsndlvrtntlvkgsivqidatpykqwyethygvvvgkkk--sakk--dgeaeq-vv------------kksasllaklasrakg--rvldsaiesqigegrffaritsrpgqvgkc-dgyileakelefyqrrlqkkksakskhrksrgdvcagygrvgkhrkhp--ggrgnagglthhrinfdkyhpgyfgklgmrhfhllrnqyhcptvslekiwtlvpesvrksl-aakndgtapv-vdvtqkgffkvlghgi-lptqpiivkaryfskvaekkikavggacilvaikkrtfkkftysgvaleslldlk---------eeqlisllrcrarrklrretpikhvnflkkcraskaavtqvgekpalvktharnilivpemigsvigiyngkvfnqvevkpemighytgefslsyksvnhgrpgigat-hssrfiplkmtk-pvysktp--snpekscksrgsnlrihfkntresamaikgmlltrakaylnnvlahr--ecipfrrfkggvgrtgqakif-gt--sqgrwpkksvehilsllqnaeana---eakglnveklkiahvqvqraqqqrrrtyrahgrinpymcspstvefiltevekavpkmssslvfqge--fqhiiriyntnvdgrrkiqyaltcvkgvgrrfanlvckkadidtskragelskdeverlttimnhprqyniptwflnrqkdikdgkyshclanqidvkfredlerlkkirahrgvrhhfgl-rvmppkvdpsekvevflrvcggeagamstlapklgplgvspkkvgddiakatqpwkgmkvsvkltiqnriavpevlpsasalvikalkepprdrkkeknikhngnipleeickiaktmrf--kslavdfkgsvleilgtahsvgckvngksprdiqagiqsgeievvepmegdantdpmvalqkvikeslavqgvarglhetvkaldkrtarlcvlasncdepnfvrlvkalat--ehniplievpdnkalgewaglckldkdlaarkvvacstlviktfgke--sddykflmeyismp----ihefqvvgrhvpterdanpkiyrmrlfaqtsihaksrfwyflskivkmkkstgeilnvteifedkpqkvknfgvfiryns-rsgthniykeyrdltrcgavsqmydemasrhsaressihiidikei-aasltrrantkqfhdskikfp-lt--hriak----skstfvanrpntfvidctapa--gkivd---vaafekylhdrikvdnkvs-nlg----sn-vv--iskd-kskiiint-tipfskrylkyltkkflkfkqirdflrvvattkn--tyelryfniyrvslglpvgavmnsad----nsgaknlyviavkgikgrlnrlpsagvgdmvmatvkkgkpelrkkvctglvvrqrkhwkrkdgvyiyfednagvmcnpkgevkgn-ilgpvakecsdlwpkvatnagtiqvqthgkkrtavavayat----ngkglikvngvplefiqpknlklkvyepvlivgk-dvfsqvdirvrvrgggsvaqiyairqaiaksivayhqkyvdeeskneikkkildydrsllvadprrcepkkfggrgararfqksyrvvrtrkvltnrllsrkqfvvevvhpgk-anvskkdlkttiaklhkvadpetiflfgfktdfgggkstgfgliydnleiakkyepkyrlaraglyt-------------------------------------------------------------------------------------------------------------------------------------------------------------------------------------------------------------------------------------------mreivqiqagqcgnqigskfweviseehgiqsdgfh-----aggedehlkrlqlerinvyyneardgkyvprsvlvdlepgtvdtikaspygklfrpdnfihgqsgagnnwakghytegvelvesvldvvrretegcdclqgfqvthsigggtgsglgtlliskireefpdrmmctfsvvpspkvsltvvepynatlsvhqlvenadevmcidnealhdicfrtlkltqpnygdlnhlissvmsgitcclrfpgqlnsdlrklavnlipfprlhfflvgfapltakgassynritvpeltqqmfdaknmmaasdphngkyltasalfrgkiftkevdeqmhniqtknssyfvewiphnikssicdipp--------kgtpmavtfignntaiqdlfkrisihfqamfrrkaflhwytlegmeelefteaesnmndlvyeyqqysnqeteedggeyqeehmqaikcvvvgdgavgktcllisyttnafpgeyiptv---fdnysanvmvdgkpinlglwdtagqedydrlrplsypqtdvflicfsiispssfenvngkwhpeichhapnvpiilvgtkldmredketqdrlkekklyp--------isyeqglakmkeinavkylecsaltqkglktvfdeairavinpplswiisvdhknigtmytnfsilagivgtllslvirmelstgnm--l--dg-dgqqynvivtahglimiffvvmpamlggfanwfipimvgspdvafprlnnislwliivsffllltsscv-gigvgt----gwtvypplstmeyhpg-havdvgilslhiagassllgainflttvfnmkia-glswsk--vslfvwsilitavllvlslpvlaggltmlitdrnfettffdpigggdpilyqhlfwffghpevyililpgfglvsiilskysnk-gifgvkgmisamsaigflgflvwahhmytvgldvdtrayftaatmiiaiptgikifswlatlwg-gvikittpml-fvigflvlftiggltgvvlanggldislhdtyyvvahfhyvlsmgaifaifagyyyyysimnsvryneqlgrihfwtmfigvnvtffpmhflglagmprrigdypdayigwnliasygslitafgllffvvniftpyirrqigfqd-patpimegiidlhnyiffylivvavfigwvmgrilwrfsyaynqi---ihgt-vieivwtliptvilyliaipsftllyamdei-inp-tvtikiighqwywsyeyg--fdsymvyerd-laegqlrll-evdnamvvpvkthirliitsgdvlhswaipsfgikvdavpgrlnqiglyvkregtfygqcselcgvdhgfmpikvqavhpfhivrgtvaplavtlplgffvln---yfg-vissklgllial----ssfigglvi--wtisiifdslydqqhtyevkrglvmgmmmfiisevmfffsff--wsyfyislspniaigcvwppygltvysymglpllntvllllsgailtdgytilisagrnkviktrlyftllcavvflacqgyeyffapfsmndgiygslfflltgfhgfhvlvgsiligiitirfivgnfnknkstgfactlfywhfvdivwiflyiviyww-gsvkknvvingiyeagvrypepanisylwnfgffslicliiqlvsgillamhysahvdlafnsierlvrevdygwllryihangasfffivvyihmlrglyfgsyqkpnamlwvsgvvifllliitgflgyvlpwgqmsywaatvitnlvtvlpvigediviwlwggfnvdnptlnrffslhylcpfiivglvglhiiflrengstnplgvk-shvdq-ipftpyftikdlfsfmiflvlfftfvf--fapnylghpdnylmadsn-----vtpahivpewyllpfyamlrsipnkvlgvlalvlaivvlaflpfltiaevrssyfrkihkhlfwsflalcfflgflgsqpa-aapylicglystiayfiyilvlfpciyivekmiirgqrleyvgdavldffvsdflyatfplaqegqltdyrsrlvrnsnlssis-------rkl-------clpp---tvskgirdtlpi----------------------------------kklgdylesfigccfvdttmg-kekthinivvighvdagkstttghliykcggidkrviekyekeasemgkqsfkyawvmdklkaerergitidialwkfetskyyftiidapghrdfiknmitgtsqadcavlviasptgefeagiakngqtrehallaytlgvkqmivainkmdekstnysqarydeivkevssfikkigynpekvafvpisgwngdnmlersdkmewyk-----------------gptlleald-aivepkrphdkplriplqdvykiggigtvpvgrvetgiikpgmvvtfapaglstevksvemhheqlpearpgdnvgfnvknvsvkeikr-gmvagdskndppqetekfvaqvivlnhpgqihagyspvldchtahiackfteivdkvdrrtgavvakegtaavvlkngdaamveltpsrpmcvesfteypplgrfavrdmrqtvavgvikstvkkap-igidlgttyscvgvwqndrveiiandqgnrttpsyvaftdterligdaaknqvamnptntvfdakrligrkfsdkevqsdmkhwpfkvipkdgdkphiqvefkgetkvfspeeissmvllkmketaeaylgktinnavitvpayfndsqrqatkdagtisklnvqriineptaaaiayglekkg--sgeknilifdlgggtfdvslltiedg-vfevkatagdthlggedfdnrlvshfvdefkrkhk-kdimgnqravrrlrtacerakrtlsssaqasieidslfegidfytsitrarfeelcadlfrgcldpvekvlkds-------kldkksiheivlvggstripkvqqllqeffngkelnksinpdeavaygaavqaailsneggakvadlllldvaplsmgletaggvmttliprnttipckktqtfstysdnqpgvliqvyegeramtkdnnllgkfelsgippaprgvpqvevtfdvdangilnvsaedkstgnkqkititndkgrlskeeiekmvadaekfkqqdeqqkdrvesknklenyaftvknsikdekvaakisdsdkstiesetesvlkwlesnqtaekdeyedkmkaleavvnpimsklyqeggmpqm?lidlil--iaiyvigisglif?k??ii?iliisel?lgtlgmlfvlasvel?dilgelsglyiltftaaesaiglaivvilysktgii?irhl?klkg----tasnffnaqattfkklyqvaalcnrtvfdksenqddipiqlrkcigdasesallkfce-qvenveqyrdrfpkyfeipfnsvnkwqmsvhti--gddgeffmvmkgaperiikmcnrili-egeeqeldekhlqnfqssyehlagkgervlglaylpldpqqypnnyifd-meeknfptkdlvfvgltalmdpprpgvpeairtckeagirvmmvtgdhpltgtaiakqvgii-etdetlndiaeregvd-vlsldfsrgtsiaitgsmlddltseqwdkil-slrelcfcrtspeqklqivahlqkrgeivavtgdgvndspalkkadlgcamgitgsdvakeaasivllddnfasiiagveegrmifdklkksicytlssnipeaipffcffvlqmpvalsgililcidlligvafatllerkvmaamqkrrgpnvvgfvgllqpladglklvlketiipivadkliyaiapiltftisivlwsviavgvqsvfasinsgvifilaissigvygiilagwasnskyaflgglrsaaqmvsyevalgliilsiityagtvnlqeimenqek-v--wfiipllpgfllafisaltetnrppfdlpeaeaelvsgynveysstgfalfflgeyaniilmkgvgmlcsfiwvratlpryrydqlmylgwksllpfallmeahnlitlflsleitsicfyilaln-knsrkvsiegg----------lkyyiiggiastiillgivsiykntgslmytdilv-------igmerignyqvqmgialivlgliiklgvapfhgwlidtyegtgmlmtfyltitqkivtiivlinlykngtvgslrqqkvirfiaysaivnsallil-ffvgnnteeliiysiyylinyiiglavliniiigvei--lselkniwl-nnkvigisliivliylaglppftnfiskiililplivegkiyitmii-ffltvgimiyymnvvkiiiidkkilvllaistglsvilfflgyflmf-kvayedklmgyecgfdp-fgnargefdirfylvailflifdleitflfpfsvsims-mtlls-yslmlifliiltigfiyeikkgaldwsaififltiililscnlisirvikek-t--eqkfqimlllteiliinffaatdl-vqlyivyeatlipmvimigvwgsrtekkiaafqiliytligsifmllhlwllrahveaptagsvllagillklggygyiryniglfpdlceyyf--piiggiclisilytgiatltqldvkrivayssishmnvivlglfsgvlqgieggiilmighgvvsgglflci-gviydrcktri-vyaynnlvhvmpimailffllvlg-niafpitsnfvgellifiglik-kniiiaffsalsmivtaiysfwlynriffgqpkevliys-dvnifeftsislmvimmiiigmkpsvvvhfklgtwmq-vgs-----lnveygllydsltsimiivitcissmvhlysmdymkedphktrffsyls----lftffmmllvtadnfvqlffgwegvgimsyllinfwytrlqanksalkavilnrfgdfglffgillvflvfksvdfsviftivigvv-gksaqlglhmwlpdamegptpvsallhaatmvtagvflvlrtsplls-ysitilniltiigalttlfattigivqndikrviaystcsqlgymifacgl-lnyna-siyhltthaffkallflsagsvihgln-deqdmrkmgglv--nlmpltyqcmligtlaltgfpflsgyyskdiiletssfrlliltf-fnkprmqyktiagvhea--stnmviplvilalcsifig-yvtkdffvg---lgtpvwnnelkllplfafiygvit--pvlfygllimllgiiimctlv--irsv-piysil-liviygcyasil--ltvemeflaciyilv-vgaiavlflfivmm----------------------------------------------------------------------------------------------------------------------------------------qiklvlvgdggvgkttfvqrhltgefepryiptlgvsvhplifytnfgkihfnvwdtagqekf-gglrdgyyiqgncaiimfdvtsrisyknvpnwhsdltrvcen---ipivlcgnkvdvkdr-kvkpsqiv-fhrry-nlsyydvsaksny---nfekpfvwltskllgnkavtlvqqptlklpetv--ldsnlmslyekevadaaalp----lpednd-dl--qrgaggapqrggprpqrggqg--etkswtpvtklgrlvalglveniheiylfslpikeyqiidkfl---------n-lkdevmkivpvqkqtragqrtrfkafvvvgdhnghvglgvkcakevataisgaivaaklsvipvrrgywgnklgaphtvptkvtgkcgsvavrlvpaprgtgivaarvpkkllqyagvddvytssrgktrtmgnfvmatffaitktfayltpdlwylkyldvrvgkpdiddgfnitk-attphecrlrdttysapitvdieyt---rgt--qrikrnnlligrmplmlrcsncaltgksef-elsklnecpldpggyfvvrgqekviliqeqlswnkmlt-e-d-fngvvqcqvtssthekksrtlvlskh----------------gkyylkhnsmtddipivvifkalgvvsdqeiqsli-gidsksqnrfgaslidaynlkvftqqraleymgsklvvkr-fqsat---------tktpseearelllttilahv----pvdnfnlqmkaiyvsmmvrrvmaaeldktlfddrdyygnkrlelagsllsmmfedlfkrmnwelktiadknipkvkaa---------qfdvvkhmraaqitaglesaissgnw-tikrfkmeragvtqvlsrlsyisalgmmtrvnsqfektrkvsgprslqpsqwgmlcpsdtpegeacglvknlalmthitteveerpvmivafnagvedirev-sgnpinnpnvflvfingnvlgltlnhkhlvrnlrymrr--------------kgrmgsyvsvhtsytqrciyihtdggrlcrpyvivenr-----rplvkqhhldelnr---girkfddflldglieyldvneendsfiawn---------------edqi--edrtthleiepftllgvcaglvpyphhnqsprntyqcamgkqamgmigynqknridslmynlvyphapmvksktieltnfdklpagqnatvavmsysgydiedalilnkasidrgygrclvyknskctvkrya-nqtfdrimgpmkdal------tnkvifkhdvldtdgivapgeqvqnkqiminkempavtsmnplqgqsa---------qvpytavpisykgpepsyiervmvsanaee------dflikillrqtripeigdkfssrhgqkgvtgliveqedmpfndfgicpdmimnphgfpsrmtvgktlellggkagllegkfhygtafg-gskvediqaelerhgfnyvgkdffysgitgtpleayiysgpvyyqklkhmvqdkmharargpkavltrqptqgrsregglrlgemerdclisygasmlimerlmissdafevdvcrtcgrmaycsw------chfcqssanvskismpyackllfqeltsmnvvpkmilqdvkllnvneltpltpnvisrqatinigtighvahgkstvvkaisgvltvrftsefkrnitiklgyanakiykcdnpqcerpgcyksarsntednpqcerpgcggrmtllrhvsfvdcpghdvlmatmlngaavmdaallliagnescpqpqtsehiaaieimnl--kniiilqnkidlv-keaa--aqeqygqilkfiqgtiaenapiipisaqmkynidviceyivkkipipvrdftsdprmivirsfdvnkpg-srvdeikggvaggsilkgvlkigdeievrpgviskeldgkikcspifcriislfaeenelqyavpggligvgtkidptlcradrlvgqvlgsvgklpeifvalevnffllrrllgvksdgdkq-skvkklskedtlmvnigststgcrvvav--khdlaklqlltpvcsqegekialsrrvdknwrligwgeikkgtvlt---------------------------------------------------------------------------------------------------------------------------------------------------------------tattt-----agaag--------------------------------------aactaatctagag-------------------------------------------------------gtaaaattcaattt-------------------agattagtttgactgacagttggcgaagg------------------c----------------------------------------------------------------------------------------------------------------------------------------------------cacgaaggttcagggagcaaatcggattagagacccgagtagtctgaacagtaaacgatgagtgtacac---------------------gttaa-----acactccgcctgagtagta-cgatcgcaagattgaaactc------aaggtaattgacggaacttt--gc-gcaagcagtggattatgttcattaatttgatacaacac-----gaaaaatcttaccct----------------------------cca--------------------------------ttgaatgacatatataacaggtgttg----------------catggctgtcgtcagttcgtgctgtgag-----tgaaacgaacgaaatcc---------------------------------------------------------ttaagtgatgtcaagtcagtatggcccttataggagggg-----------------------cttgaaatgta-----atacaatggtttctacaaaaggaagcaactc------------------------------------gaaataatgaaagcggaattgctagtaa-tcgtagatcataaggcttcggtgaata-------gttgtcaaagttagtacataccgcccgtca-------------------caccac-ggaaatcaatctttttcagatacattattatgttaattatctaaagttcttagg---------------------------------------------gttgagtaaacggcggctgtaactatgacggtcctaag-g------------------tagcgaaattccttgtcgagtaattttcgacgcgc-------atgaatggtgtaacgacctccccactgtctccagaatcacttcgatgaaattgaactttcc-gtgaag-----atgcggaatattagcagctagacggaaaga-cc--ctatgcaccttaactt----cacgcatatattgtgcaacatttgatacttatcaatttaaaggaggcgctgg-------------------------------------------------------tgaaatagagaacgggtagtttgactggggcggtaaccttctaaaga-------ggtgtataaaggtaaactcaaaataaa-----------------------ctggt-------tagtaatgg---cataagtctgaaagactacaagtcgatcag-------------agacgcaagtcggatccaatagttctgtgtggaaaggctattg-ctaacggataaaaggtacgctagggataaca------ggctagtcacatattagagttcatatctgtta-tgtggttcggcacctcgatgtcggcttaacacatcccggagt-tgaaaaagtttcca-agggttggggtgttcacccattaaagtgttacatgagctgggtttaaaacgtcgtgagacagt-111001310100000000000000000
Gastropoda                    aaagattaagccatgcatgtaaaccgcg-aatggctcattaaatcagtcgaggttcctgtggcaattctagagctaatacatg---cttcg-caagctccgaccgc-ttttattag-ttcaaaaccaattggtg-actctgga-taactttgtgctgatcgc-a----tggccttttgtgcc-ggcg-acgcatctttcaaa-tgtctgccct-atcaaatgtcgatggtacgt-gatatgccta-ccatgtttg-taacgggtaacggggaatcagggttcgattcc--ggagagggagcatgagaaacggctaccacatccaagg-aaggcagcaggcgcgcaacttacccactcccggcacgg-ggaggtagtgac-gaaaaataacaatctttcgaggccccgtaattggaatgagtacactttaaaccctt----taacgagg-atctattggagggcaagtc-tggtgccagcag-ccgcggtaattccagctccaatagcgtatatt-aaagttg-ttgcagttaaaaagctcgtagttggatctcagtttactttgaaaaaattagagtg--ttcaaa-gcaggagcctgaat-aatggtgcatggaataatggaataggacc-tcggttctattttgttgg---ttt--tcggaa-c-ggaggtaa-tgattaacagggaca-aacgggggcatt--cgtattgcggc-gttagaggtgaaattcttggatcgccgcaagacgagctactgcgaaagcattt-gtcaagaatg-ttttc-attagtcaagaacgaaagtcagaggcgcgaa-gacgatcagata-ccgt-cgtagttctgacca-taaacg-atgccaactagcgatccgcaggagtttgatgac-tctgcgggcagct--tccgggaa----acca--aag-tttttgggttccggggg-aagtatggt-tgcaaagctgaaacttaaaggaattgacggaaggg-caccaccaggagtggagcctgcggcttaatttgactcaacacggg-aaaactcacccggtccggacactgtaaggattgacagattgatagctctttcttgattcggtgggtggtggtgcatggccgttcttagttggtggagcgatttgtctggttaattccgataacgaacgagactctagcctattaaatagttcgacttcttagagggac-gagtggcgagcaataacaggtctgtgatgcccttagatgtccggggccgcacgcgcgctacactgaaggaat-cagcgtgctgggaaa---cccgttgaatctcct--tcgtgctagggattggggcttgtaattcttccccatg-aacgaggaattcccagtaagcgcgagtcataagctcgcgttgattacgtccctgccctttgtacacaccgcccgtcgctactatcgattgagcggttcagtg-agggcctcggaagaag---acgctcgaactcgatcgcttggagaaagtaaaagtcgtaacaaggtacccgctgaatttaagcatataactaagcggaggaaaagaaactaacaaggatttccccagt-aacggcgagtgaagcgcgaagagcccag-caccgaatcccccagtgtcaccgaagtcctcctgatcgaggct--tcacccagagcgggtgtaaggcctttgctggagtcgggttgtttgg--gaatgcagc-ccaaagtgggt-ggtaaactccatctaaggctaaatactgg-cacga-gtccgatagcggacaagtaccgtgagggaaagttgaaaaga-actttgaagagagagttcaa-gagtacgtgaaac-cgctcagaggtaaa--cgggtggacccgacccgtcttg-aaacacggacc-aaggagtctaacatgcgcgcgagtcattggggagcg-tgcacgctgggacccgaaagatggtgaactatgcctgagcagaacgaagccagaggaaactctggtggaagtccgtagcgattctgac-gtgcaaatcgatcgtcaaac-ttgggtataggggcgaaagactaatcgaaccatctagtagctggttccctccgaagtttccctcaggatagctgggttttatccggtaaagcgaatgattagaggtcttggg-gacgaaacgacctcaacctattctcaaactttaaatgggtaagaagtcgggccacttttggtaagcagaactggcgctgtgggatgaaccaaacgcccggttaaggtgccaaacactga-cgctcat--gagacaccat-aaaaggtgttggttgata--tagaca-gcaggacggtggccatggaagtcggaatccgctaaggagtgtgtaacaactcac--ctgccgaatcaaccagccctgaaaatggatgcagatcttggtgg-tagtagca--aatattcaa------acg-------agaactttgaag-actgaagtggagaagggttccatgtgaacagcagttgaacatgggtcagtcggtcctaaaacgcaaa-cgaagtggggga--cgtcggcgggagccc-cgggaagagttctcttttctttgtaaggaaccccctc---cctggaatcggcttgcccggagatag--ggaccaaggttccgtaaagcaccgcggctcttgcggtgt-----ccggtgcgctctcgtcggcccttgaaaaccccacggagacggtgtga-atttcgtgccaggccgtacccatatccgcagcaggtctccgaggtgcacagcctctagtcgat-agaac-aatgtag---gtaagggaagtcggcaaattggatccgtaacttcgggaaaaggattggctctgagggctgggccagtcgggcagaactggtacggaccaggggaatccgactgtctaattaaaacaaagcattgcgacggccgtcacc---cggtgttgacgcaatgtgatttctgcccagtgctctgaatgtcaaagtgaagaaattcaaccaagcgcgggtaaacggcgggagtaactatgactctcttaaggtagccaaatgcctcgtcatctaattagtgacgcgcatgaatggattaacgagattcccactgtccctatctactatctagcgaaaccacagccaagggaacgggctt--ggtagaatcagcggggaaagaagaccctgttgagcttgactctagtccgactttgtaaagaagcatgatgggtgtagcataggtgggagaaataccactccttttatcgtttctttactt-attcagtgaagcggagagcatccgctctgaagacagtgtcaggcggggagtttgactggggcggtacatctgtcaaaaggtaacgcaggtgtcccaaggcgagctcagcgaggacggaaacctcgcgtagagcaaaagggcaaaagctcgcttgattttgattttcagtacgaatacagaccgt------gaaagcgtggcctatcgatccttttgac-tttaagagttttaagcaagaggtgtcagaaaagttaccacagggataactggcttgtggcagccaagcgttcatagcgacgttgctttttgatccttcgatgtcggctcttcctatcattgcgaagcagaattcgcca-agcgttggattgttcacccgctaatagggaacgtgagctgggtttagaccgtcgtgagacaggttagttttaccctactgatgacaa---gtcgttgctacggtaatcctgctcagtacgagaggaaccgcaggttcagacatttggttcacgtgcttggctgataagccaatggtgcgaggctaccatctgagggattatgg------------------------------------------------------------------------------------------------------------------------------------------------------------------------------------------------------------------m-cdddvaa-lvvdngsgmckagfagddapravfpsivgrprhqgvmvgmgqkdsyvgdeaqskrgiltlkypiehgivtnwddmekiwhhtfynelrvapeehpvllteaplnpkanrekmtqimfetfntpamyvaiqavlslyasgrttgivldsgdgvthtvpiyegyalphaimrldlagrdltdylmkiltergysftttaereivrdikeklcydaldfeqemqtaassssleksyelpdgqvitignerfrcpeamfqpsflgm-esagvhettfnsimkcdvdirkdlyantvlsggstmfpgiadrmqkeivalapptmkikiiapperkysvwiggsilaslstfqqmwiskqeydesgpsivhrkcfka-llplplflfslmfflvmmnliglv-pfvy-gvtsnlwitsslavvmwgllilsgw-tmspvasaahlap-a-gapaalvpflvlvetisimirpltltvrlianisaghivmslianclvsastta---lvsmfvl---nvgytlf---evfvcliqay-iftllvklyaeehm---pqlspmmgimffa---vilafllvlvismktsmpl?????????????????????????????????????????????????????????????????????????????????????????????????????????????????????????????????????????????????????????????????????????????????????????????----------------------------------------------------------------------------------------------------------------------------------------------??????????????????????????????-------------------------????????????????????????????????????????????????????????????????????????????????????????????????????????????????????????-------------------------------------------------------------------------------------------------------------------------------------------------------------------------------------------------------------------------------------???????????????????????????????????????????????????????????????????????????????????????????????????????????????????????????????----------------------------------------------------------???---------------------------llvklyrflarktnsnfnkvvl?rlfm?rtnrpplsiskla?m?k------?d----------------------------------------------------------------------------------------------------------gr?nkia-------------?????????????????????????????????????????????????????????????????????????????????????????????????????????????????????????????????????????????????????????????????????????????????????????????????????????????????????????????????????????????????????????????????????????????????????????????????????????????????????????????????????????????????????????????????????????????????????????????????????????????????---------------?????????????????????????????????????????????????????????????????????????????????????????????????--?????????????????????????????????????????????????????????????????????????????????????????????????????????????????????????????????????????????????---------????????????????????????????????????????????????????????????????????????????????????????????????????????????-????????????----?????????????????????????????????????????????????????------------------------?????????????????????????????????????????????????????????????????????????????????????????--????????????????????????????????????????????????????????????????????????????????????????????????????????????????????????????????????????????????????????????????????????????????????????????????????????????????????????????????????????????????????????????????????????????????????????????????????????????msdaegmdiyealqevlktalihdglcrgvkeatkaldrrqahlcilansvdeplftkliealca--ehgisllkvddakklgewsglckldkdgkarkvnacgvvvvrdygke--sqaldvvreyaevrakgelqeykvigrglp------palyqmrifapdkavaksrfwyflsqlrklkkatgeivsvnriyekrplkiknfgiwlryns-rsgthnmyreyrdltagkavtqcyrdmgarhrarahsihiikveei-aankcrrpstlqfhdskikfp-lt--pqsqq-ka--------scssl????????????????---------------------------------------------------???????????????????????????????????????????????????????????????????????????????????????????????????????????????????????????????????????????????????????????????????????????????avqvfgrkktatavahck----rgnglikvngrpleqmepeilriklqepvlllgk-erfagvdirvrvkggghvaqiyairqaiskaivsyyqkyvdeaskkeikdiliqydrsllvadprrcepkkfggpgararyqksyr???????????????????????????????????????????????????????????????????????????????????????????????-------------------------------------------------------------------------------------------------------------------------------------------------------------------------------------------------------------------------------------------mreivhlqagqcgnqigakfwevisdehgidptgty-----hgdtd-----lqlerinvyyneatggkyvpravlvdlepgtmdsvrsgpfgqifrpdnfvfgqsgagnnwakghytegaelvdsvmdvvrkesencdclqgfqlthslgggtgsgmgtlliskmreeypdrimntfsvvpspkvsdtvvepynatlsvhqlventdetycidnealydicfrtlklttptygdlnhlvsatmsgvttclrfpgqlnadlrklavnmvpfprlhffmpgfapltsrgsqqyraltvpeltqqmfdaknmmaacdprhgryltvaaifrgrmsmkevdeqmlnvqnknssyfvewipnnvktavcdipp--------rglkmsatfignstaiqelfkriseqftamfrrkaflhwytgegmdemefteaesnmndlvseyqqyqdataede-gefdeee-------------------------------------------------------------------------------------------------------------------------------------------------------------------------------------------------wlfstnhkdigtlymifgmwcglvgtglsllirfelgtaga--f--lg-ddhfynvivtahafemiffmvmpimiggfgnwmvplligapdmsfprmnnmsfwllppsfllllvsslm-eggagt----gwtvypplsgpiahgg-tsvdlaifslhlagmssilgainfittifnmrsp-gitfer--lslfvwsvlvtafllllslpvlagaitmlltdrnfntsffdpagggdpilyqhlfwffghpevyililpgfgmishilsnfssk-pafgtlgmiyamisigilgfivwahhmftvgmdvdtrayftaatmviavptgikvfswmmtlyg-srgpfsaamy-wvlgfiflftlggltgivlsnssldivlhdtyyvvahfhyvlsmgavfaifggfvywfpvmtglvlherwakvhflimffavnltffpqhflglagmprrysdypdayykwnqvssfgslfsifavimfvfllweafvvqqlnlid-aasplqsemflfhdhaivlllgifslvailgvklt-fnkftshtm---leaq-sletiwtiipallllwlalpslrllylldeq-sns-givlkstghqwywsyeip--fdsymvpesd-lnhgdfrll-evdnratvpfqmetsvittsadvlhawtlpsmgvkmdavpgrlnsmsmfvekpgvyygqcseicganhsfmpivveavhpfhlveyspwpllnsfgilcmpvglvyyir-g-gsmtllllgl----vavaiisfl--wwrdvtrestlqglhssyvvkglkvgvflfivsevcfffaff--wayfhsslapsveigstwppvgiatletfqvpllntsvlllsgvsitwahhsieegdhknam-qglgltlalgfyfvflqygeymetsfsiadsvygstffiatgfhglhvivgatfltvcfmrlilmhfdkkhhvgflaaawywhfvdvvwlflyvsiyww-gs-s-----------llslpsplsisiwwnggsilgvllgfqiltglflsmhytadmvntfssvihimrdapmgwlfrnlhangaslffvfmylhvgrglyyqsyis-qprtwmigvtilfvsmgtaflgyvlpwgqmsfwgatvitnllsaipylgpsvvewvwggfcvgqstlnrffslhfilpfligglsglhliflhekgstnplgdl-nhvsk-ipfhpyftwkdmvgflvlftmlailgf--fyptilgdpdnfihanpm-----vtpvhiqpewyflfayailrsipsklggvialvmsiailyflpiagakgavpssftppyqvtfwvlvvffiiltwlgacpi-eepylslagpltvlyflsflvlvsl-pvlwkklv--------------------------------------------------------------------------------------------------------------------------------------------------------------------------------------------------------------------------------------------------------------------------------------------------------------------------------------------------------------------------------------------------------------------------------------------------------------------------------------nvagdskndpprgtktfhaqviilnhpgeikngyspvldchtahiackfqeikekcdrrsgkkledmpkf---vksgdaamvdlvps---------------------------------------------------------------------------------------------------------------------------------------------------------------------------------------yfndaqrqatkdagtisglnvlriineptaaaiaygldkkv--gternvlifdlgggtfdvsiltiedg-ifevkstagdthlggedfdnrmvnhfiqefkrkhk-kdiadnkravrrlrtacerakrtlssstqanieidslfegidfyttitrarfeelnadlfrgtlepveksmrda-------kmdksqvheivlvggstripkiqkllqdffngkelnksinpdea----------------------------------------------------------------------------------------------------------------------------------------------------------------------------------------------------------------------------------------------------------ml--lfkv-sligvlfasisfcsyqthtlnllisleavmlclllfs-fsistmfgmssh-lflvlltfaaceaalglsllvsmlrlrgndlvtalsssvy--------------------------------------------------------------------------------------------------------------------------------------------------------------------------------------------------------------------------------------------------------------------------------------------------------------------------------------------------------------------------------------------------------------------------------llgvafytvlerkvlgyvqirkgpnkvgiwgiiqpladgvkmfvkeavmpfssnrflfwlapgltltlalvlw--hlypssfcfknvtwglllffcvtalnvygtlmagwssnskyaflgalraaaqtisyevslllillfsalvlvsfswdkaalssfp-----vcfllvpmmvvwftstvaetnrapfdfaegeselvsgfnvefggglfallflgescnilffgtlvvamlflfirgayprfrydlli-----enls---clsssnwflvwagieisflglvpllflgskymslnkeag----------lkyfciqalgsallfmsgvvm-------yfdvvds------------------lvfsvlflfslsiklglfpghfwvpsivaglewipcvlmltwqkippfaltvslvssgglignnqtslrpmigassvahtg-was---vgavc----gslwlyfilyclvlvftasflwegnnllss------------------msilslsglppfvmfsgkwmiiksslccaisikflilpilgtfislifylkflysfylnsem--milfssilcsalliiyylvsyeytspsekmtsfecgfdp-lskmrapfstrffllvvlflifdvevallfpilslmmlnsvsfmlmvalllflvillfgmfhewnegaldwsvlmiflscilcllalvstpyekv------assysicllvlcgvlslafsmsni-ilfyiffeasliptlmliigwgyqperlqagsymmlytvgaslpllfhlwlpkahveaplagsmilagillklggygifvmnnsfcmspnsv-s--lviislsmwggflatmmclrqvdvkalvayssvghmsivssglildqtwgvtsalitmlahgasssalfcla-yfsytkshtrn-ipymkgmlqmypilsfawfvfcci-nmaapptlnlvgellvssvlwn-ysyllavvmglmvffsasynmylyssinhgfhsnyltggtelksfeklslflhlmpl-lllfkgtlfmile-lelms-vss-----tnfsimlivdkinlsfsmvvtliagsvftfahkymeedhnsdrflwilm----afvismnlltfsgsifflllgwdglgitsfaliiyyqsf-eslsagfqtlmvnrlgdaliscvysssfvlvgqfsfisls-lsvaal-tksaqypfsswlpaamaaptpvsalvhsstlvtagiyliirlsynvp-lseevksmllftgaitcllggwaatyendikkiialstlsqlgvmvfslgl-gfpgl-alfhlythalfkallflaagnmlmaty-gsqdirlmggig--mampftiimfnvsslclvgapflsafyskhvilgkmvsrslkais-wnkpt-s--sima-vss--nfytsfpvtilgiggivsg-kflsmidlg--nlelayipslwgniiniitlggitl--glirgnlkilllttfillttf--plyknpislggvlvlisfclvsla-slfs-swwysyvlflvyiggllvmfiyvclv----------------------------------------------------------------------------------------------------------------------------------------eyklvvvgaggvgksaltiqliqnhfveeydpti-edsyrkqvvidgetclldildtagqeey-samrdqymrtgegflcvfavnnsksfedinqyreqikrvkda-devpmvlvgnkvdlptr-tveqrqgkhvaely-hipyvetsaktrq---gvddafytlvreirkykekkgkdrkkrkigtkggrlsclll-----------------------------------------------------------------------------------------------------------------------------------------------------------------------------------------------------------------------------------------------------------------------------------------------------------------------------------------------------------------------------------------------------------------------------------------------------------------------------------------------------------------------------------------------------------------------------------------------------------------------------------------------------------------------------------------------------------------------------------------------------------------------------------------------------------------------------------------------------------------------------------------------------------------------------------------------------------------------------------------------------------------------------------------------------------------------------------------------------------------------------------------------------------------------------------------------------------------------------------------------------------------------------------------------------------------------------------------------------------------------------------------------------------------------------------------------------------------------------------------------------------------------------------------------------------------------------------------------------------------------------------------------------------------------------------------------------------------------------------------------------------------------------------------------------------------------------------------------------------------------------------------------------------------------------------------------------------------------------------------------------------------------------------------------------------------------------------------------------------------------------------------aggagcactttccagtactcctactgtgttacgacttgtctcatttttcaacgagaatg-------------------------------------------------------acgggcgatttgtgcacgaaaatctttgtgtttcaaaacatatttctttagtaa--ttactgttaagtccatcttcctttcattcttaca-------------------------------------------------------------------------------------------------------------------------------------------ttttcattccgaagt--aaattactattgtaactcaccttacagtcctttatataggctgcaccatgacctgtcttatttattacataattctgg-----gccctcctcaagagggcccaagacggcggtatacaaactt--taaataaaggtgattttttttgagggttgtcaattacctggtaagttcccctaaattttatttccgc-----cgccatgttctttaa----------------------------gtt--------------------------------ttagctttttagtttaatcacttttaagccttagtgcttagatattaaagttttcactccttatagtagggtatctaatcctagtttaataccggagttt-------------------------------------------------caggaataaaccttaaagaggtggaataaat---aatta------------------ctatttcactagttaa-----tt-----aatttttcttaaggcatacctctatcta---aaaatctcagctgttttatag------gtatgaccgcgactgctggcacctaattag-tcagaacataaa----aactagaattaaattactatttctagtattgtttaatatctcttgctgggttaatcgtagttcgaaaacctaccatgcgcagtttcattttactgagagt-gtatcagaacaaagt-----------------------------------------------------------gattttaacggccgcggt-actttgaccgtgctaag-g------------------tagcgtaatcagttgacttttaaatgaagtcttgt-------atgaatggatttatggga-ttaagctgtctctttt--gtattctattgaaattactaattaggtgaaa-----aggcctatatatgaa-aaaagacgagaaga-cc--cttagagttttaa----------------------------taataggt-------------------------------------------------------------------------------------------------ttttgttggggcga-------------------------caagaagacatatataactcttc-----------------------tatta-------ga-------------aaaaca----cttgccggttct----------------------tttaag-----------------------tatggat---------------aaactaccttagggataaca------gcataatccaatttg---------------------ggtttgtgacctcgatgttggactagga---aaattatgccctagcagggtgtatatttaggttctgttcgaacttc-ttttcctacatgatctgagttcagaccggcgtaagccaggt???????????????????????????
Crustacea                     aaagattaagccatgcatgtaaaccgcg-aatggctcaataaatcagttatggttcctgtggtaattctagagctaatacatg---cactc--gagcctcgactgc-ttttattag-atcaaaaccagttggtg-actctgga-taacttcacgccgatcgc-a----tggcct-tcgagcc-ggcg-acgtatctttcaaa-tgtctgcctt-atcaactgtcgatggtaggt-tacgcgccta-ccatggttg-ctacgggtaacggggaatcggggttcgattcc--ggagagggagcctgagaaacggctaccacatccaagg-aaggcagcaggcgcgcaaattacccactcccggcacgg-ggaggtagtgac-gaaaaataacgatcttccgaggccccgtgattggaatgagtacactttaaatcctt----taacgagg-aaccattggagggcaagtc-tggtgccagcag-ccgcggtaactccagctccaatagcgtatatt-aaagttg-ttgcggttaaaaagctcgtagtcggatgtctgtttactttgaacaaattagagtg--ctcaaa-gcaggcgcctgaat-atcgcagcatggaatgatggaataggacc-tcggtccgattttgctggtcttttcttttgga-cccgaggtaa-tggtcaatagagacg-gacgggggcatt--cgtactgcggc-gacagaggtgaaattcttggaccgccgcaagacgaacaacagcgaaggcattt-gccaagaatg-ttttc-cttgatcaagaacgaaagttagaggttcgaa-ggcgatcagata-ccgc-cctagttctaacca-taaacg-atgccaaccagcaatccgtcggagttcaatgac-tcgacgggcagct--tccgggaa----acca--aag-tctttgggttccggggg-aagtatggt-tgcaaagctgaaacttaaaggaattgacggaaggg-caccaccaggagtggagcctgcggcttaatttgactcaacacggg-aaacctcaccaggcccggacactggaaggattgacagattgagagctctttcttgattcggtgggtggtggtgcatggccgttcttagttggtgaagcgatttgtctggttaattccgataacgaacgagactctagcctgctaaataggtgatcttcttagagggac-aagcggcgagcaataacaggtctgtgatgcccttagatgtcctgggccgcacgcgcgctacactgaaggaat-cagcgtgccgggtaa----ccgctgaacctcct--tcgtggttgggattggggactgcaatgat-ccccatg-aaccaggaatccctagtaggcgcgggtcactagcccgcgtcgattacgtccctgccctttgtacacaccgcccgtcgctactaccgattgaatgatttagtg-aggccttcggagaaag---atggtcgaacttgatcctttagaggaagtaaaagtcgtaacaaggt-------------------atcagtaagcggaggaaaagaaactaacaaggattcccttagt-agcggcgagcgaacagggatgagcccag-caccgaacctcg-cgcccggtccaagtctccatgaacggggcgagcaacccacagagggtgtcaggcccgtagcttagtcgggttgcttga--gcgtgcagc-cctaagcggga-ggtaaactccttctaaggctaaatatcgc-cacga-gaccgatagcgaacaagtaccgcgagggaaagttgaaaaga-actttgaagagagagttcaa-gagtgcgtgaaac-cgttcagggggttaaacgggtggacccgacccgtcttg-aaacacggacc-aaggagtctaacatgtgcgcgagtcgtcgaggagcg-tacacgttgggacccgaaagatggtgacctatgcctggccaggacgaagccaggggaaaccctggtggaggtccgcagcgattctgac-gtgcaaatcgatcgtcggag-ttgggtataggggcgaaagactaatcgaaccatctagtagctgg-------------------------------------------------------------------------------------------------------------------------------------------------------------------------------------------------------------------------------------------------------------------------------------------------------------------------------------------------------------------------------------------------------------------------------------------------------------------------------------------------------------------------------------------------------------------------------------------------------------------------------------------------------------------------------------------------------------------------------------------------------------------------------------------------------------------------------------------------------------------------------------------------------------------------------------------------------------------------------------------------------------------------------------------------------------------------------------------------------------------------------------------------------------------------------------------------------------------------------------------------------------------------------------------------------------------------------------------------------------------------------------------------------------------------------------------------------------------------------------------------------------------------------------------------------------------------------------------------------------------------------------------------------------------------------------------------------------------------------------------------------------------------------------------------------------------------------------------------------------------------------------------------------------------------------------------------------------------------------------------------------------------------------------------------m-cdddvaa-lvvdngsgmckagfagddapravfpsivgrprhqgvmvgmgqkdsyvgdeaqskrgiltlkypiehgiitnwddmekiwhhtfynelrvapeehpillteaplnpkanrekmtqimfetfncpamyvaiqavlslyasgrttgivldsgdgvshtvpiyegyalphailrldlagrdltdylmkiltergysftttaereivrdikeklcyvaldfeqemataaastsleksyelpdgqvitignerfrcpealfqpsflgm-escgihetvynsimkcdvdirkdlyantvlsggttmypgiadrmqkeitalapstikikiiapperkysvwiggsilaslstfqqmwiskqeydesgpgivhrkcfvggaqghtlifislflfilfnnffgla-pyvf-tasshlamtlalafplwlafilygw-lshtthmlahlvp-l-gtppvlmpfmvlietvsnvirpgtlavrlaanmiaghlllvllgnqgps---ls---ssllsillvtqillltl---esavaiiqsy-vfavlatlyssevm---pqiwpmnwvilfwi--faltfvmfmtflyftnfspmkqilvsqtvkvqeg-vtvkvnarrvtvvgprgkltrdfkhlaldmqmia-kd--e-lqvnkwfgkkkeiaavrtvcshvsnmirgvtkgfeykmravyahfpinc--vtsenntvieirnflgekfirkvkmmkgvtvvnsagq--kdelilqgndieavsqsaafiqqcvkvknkdirkfldgiyvs--------ek-------rkfsaprhgsmgfypkkrcrshrgrvksfprddhkkpihltaflaykagmthivrecdkpgskvnk-kevveavtiletppmvivgivgyvatpkglralktvwaehigedcrrrfyknwyksk-kkaftkaskkwqd--gkkviekelramkry---ckvirviahtqmkll----rq-cqkkahmmeiqvngg-tvrrkvdwarqhleksvpitsifaqdemidvigvtkgkgfkgvtsrwhtrklprkthkg-------lrkvacigawhpsrvqftvaragqkgyhhrtemnkkiynplfekka-rnfgigqdiqpkrdlsrfvrwpkyvrlqrqravlvqrlkvpppinqf--rqtldrqtatqlfklldkyrpeskqakkqrlraraqaras-g-ktd-tpakrpfv--vrqgvntvtslie--qkkaqlvviahdvdpielviflpslcrkmgvpycivknkarigrlvrrktctcvaltqvesndklnlsklveavknnyndrfdeirrhwgggll-gp--msnlrlqkrlsasvmkcgkrkvwldpnevneianansrqnirklikdgliikkpvavhsrarvrkntearrkgrhcgfgkrkgtanar---mp---qkllwirrmrvlrrllkryreakkidrhlyh-nlymkskgnvfknkrvlmefihkkkaekars-kmlsdqaearrlqvkearkrred-----mgid-inhkydrkvvrreprsedvylrllvklyrflarrtkakfnriilkrlfmsrinrpplsvsrlsrhmk------kagr-egk--iavvvgtltddprifkipk-ltvcalhaterararilkagghvltfdqlalraptg-----kntvliqgkrkareankhfgpapgvpgshtkplvrskgrkferar--grrsscgyk-mgrviraqrkg-aggifkshtkhrkgapkfrpedfaerhgyikgvvkdiihdpgrgaplavvhfrdpyr-yktrkenflavegmytgqfiycgkkatlqignvlpvgtmpegtivcnveeqhgdrgtlartsgnyatvighntdtkktrvklpsgakkvvssnnramvgiva?ggridkpilkagrayhkykakrncwpivrgvamnp-vehphgggnhqhigkastvkrstpagrkvgliaarrtgrirgm---gisrdhqhkrratggkrkpirkkrkfelgrppantklg----a----rrihtvrvrggnkkyralrldqgnfswgsegvsrkariidvvynasnnelvrtktlvknaiivvdatpfrqwyeghyaiplgrkk--gakl--te-aee-avln-------k--kkskksekkyksrqrl--akiepgleeqfmtgrllvaissrpgqcgra-dgyilegrelefylrkmk-tkkgk????????????????????????--??????????????????????????????????????????????????????????????????????????????????????????????????????????????????????????---------------------ms---------mdqllemlssrvrrrfrrglkrkhmallkklrgakkeasen-ekpavvkthlrnmiivpemvgsivgvyngkvfnsvevkpemighhlgefsicykpvkhgrpgigat-hssrfiplk-gr---ysrep--dnptksckargsnlrvhfkntreaantikrmplkravaflknviqhk--ecvpfrrynggvgrcaqakqw-gt--tqgrwpkksaefllqllknaesna---dlkgldvdhlvidhiqinrapymrrrtyrahgrinpymsspchmevilaekedivskm--slvlpek--fqhilrilntnidgqikimfavtsikgvgrryanvvlkkadidltkragelseeeveklitimanprqykipdwflnrqkdikdgkfsqvtsnmlenklredlerlkkirahrglrhfwgl-gi???????????????????????????????????????????????????????????????????????????????????????????????????????????????????????????????????????????????????????????????????????msdmegldintatqevlknamihdglarglheaakaldkrqallcvladncsepmykklvtalcq--ehniplmkvdnnkklgewaglckidkegkarkvvgcscvavkdwgie--teatavvldylkmkasgllkeykvvgrklp------pplyrmrifapdhivaksrfwyflrqlrkfkkatgeivscqmvhdksplkvknfgiwlryds-rsgthnmyreyrdltvsaavtqcyrdmgarhrarahaiqiirveev-aadkcrrphvkqfhdstikfp-lp--hrant-i--dmpqlsyrkpkt????????????????---------------------------------------------------?????????????????????????????????????????????frislglpvgavmncad----ntgaknlyviavygvkgrlnrlpaagvgdmfvatvkkgkpelrkkvmqavvvrqrkpfrrkdgvfiyfednagvivnnkgemkgsaitgpvakecadlwpriasnsssisvqvfgrkktatavayck----rghglikvngrplsiieprllqyklyepilllgk-drfagvdirirvkggghvaqvyairqaiakslvayyqkyvdeaskqeikdilinydrsllvsdprrceakkfggpgararyqksyr???????????????????????????????????????????????????????????????????????????????????????????????-----------------------------------------------------------------------------------------------------------------------------------------------------------------------------------------------------------------------------------------------------------------------------------------------------------------------------------------------------------------------------------------------------------------------------------------------------------------------------------------------------------------------------------------------------------------------------------------------------------------------------------------------------------------------------------------------------------------------------------------------------------------------------------------------------------------------------------------------------------------------------------------------------------------------wlfstnhkdigtlyfifgiwsgmvgtalslliraelgqsgs--l--ig-ddqiynvivtahafvmiffmvmpimiggfgnwlvplmlgapdmafprlnnlsfwflppaltlllvggav-esgagt----gwtvypplsagiahag-asvdlsifslhlagissilgavnfittiinmrsa-gmsldr--iplfvwavgitalllllslpvlagaitmlltdrnlntsffdpagggdpilyqhlfwffghpevyililpgfgmishiishesgkkeafgtlgmiyamlaigvlgfvvwahhmftvgmdvdtrayftaatmiiavptgikifswlgtlhg-tqlvftpsll-waagfvflftvggltgvvlanssidiilhdtyyvvahfhyvlsmgavfaifagvahwfplftgltlqarwlkihfftmfvgvnltffpqhflglagmprrysdypdaymtwnvissvgsvisfvatlgfifiiwesfvslqigfqn-sasplmeqliffhdhallililittlvgyfmlslv-tnkfvnryl---ldgq-mieiiwtvlpaviliilalpslrllylidet-tep-sitlktvghqwywsyeys--fdsymmpsnd-lekgqfrll-evdnrvilpyltqvrllvtagdvihswtipslgikadavpgrlnqlnvffnrpgvfygqcseicganhsfmpitveavhpfhlvdkspwpilsafsvmslvsglakwfh-t-fnmdlailgi----lsttlvmiq--wwrdvvregtfqglhtskvgvglrwgmilfiasevlffvsff--waffhsslapavelgsawpplgikpfnpfqipllntaillasgvtvtwahhalmennhtqaf-qglfltvflgfyftslqaleyfeapfsiadavygttffvatgfhglhviigttflliclirhtlhhfsfthhfgfeaaawywhfvdvvwlflfisiyww-gnrnthplmkilnsavvdlpapsnisswwnfgsllglclvtqiftgiflamhytphvemafssvihiirdvnygwllrtihangasffficlylhvgrglyygsyl--flltwfsgillllltmaaafmgyvlpwgqmsfwgatvitnllsaipymgdmivqwlwggfavdnatlnrffsfhflipfiimgvviihllflhqtgsnnplglk-sdsdk-ipfhpyftikdlvgflfmlsfliiltl--lapnllgdpenfnpanpl-----vtpvhiqpewyflfayailrsipnklggvlalllsililaimpiwhksemkglefypfnkflfwsligtvfiltwigakpv-edpyvlvgqlftaiyfs-yfilapltlkiwdkil--------------------------------------------------------------------------------------------------------------------------------------------------------------------------------------------------------------------------------------------------------------------------------------------------------------------------------------------------------------------------------------------------------------------------------------------------------------------------------------------------------------------------------------------------------------------------------------------------------------------cigidlgttyscvgvfqhgkveiiandqgnrttpsyvaftdterligdaaknqvamnpintvfdakrligrrfddatvqsdmkrwpfkvis-dggkpkiqvdykgetktfspeeissmvlvkmketaeaylgqkvtdavitvpayfndsqrqatkdagtisglnvlriineptaaaiaygldkkv--tgerhvlifdlgggtfdvsmltiees-ifevkstagdthlggedfdnrmvnhfvqefnrkhk-kdlssnpralrrlrtacerakrtlssssqasieidslyegidfytsitrarfeelcadlfrgalepvekalrda-------kmdksqiheivlvggstripkiqkmlqdffngkelnksinpdeavaygaavqaailhgdkseavqdlllldvaplslgietaggvmtslikrnttiptkqtqvfttyadnqpgvliqvyegeramtkdkhllgkfeltgippaprgvpqievtfdidangilnvtaadkstgrenkititndkgrlskeeiermvndadkyrdedekqrervsaknalesycfnmkqtieddkvkdkipesdrqtvldkcseaikwldanqladkeefehklkevegvckpvitklyaagggapmvll------mgsmliflfsfiskrkhllatllsleglmlmifgvlf-wvssmvsfsn--fvlifltltacegalglsllvslvrthggdnfnslnalqc--------------------------------------------------------------------------------------------------------------------------------------------------------------------------------------------------------------------------------------------------------------------------------------------------------------------------------------------------------------------------------------------------------------------------------lvgvafftlferkllgyiqlrkgpnkvglggvlqpfsdaiklfskehvspstsnysafliapcfslglsllmw--lsipsffnllsfnksvlfflcglgvgvygllaagwssnskysligclrgvaqtvsyevslvlilftplvvtvgyelgsfssfqen-l--wfififpaagliwfisclaetnrtpfdfaegeselvsgynteyssggfalimlaeytsilfvsfgvmafifvwvrgtlprfrydklmylawkfflpfsisisspslfiswiglelntlaflpllls--kksklaseas----------ikyfltqtlasvlilvggl---------wflapwg------------------glatltlllglsiklgaapfhswvlsiaeasgwvplfalltiqkinpllmlwmfc-hgglagltqtsvrsiltfssinhvg-wlm-talsfsl----svgayyfliylttllcsilifhmfnvshinqlpll-s-fkpsnqmllffallslgglppflgflpkwmilqltvsyslllvggvm-ismslvvlffylrlmfsafmmgglmiftpliltissvvlvlslalskkskmnreksspfecgfda-nsnqrlpfslrfflvtiiflifdve----------------------------------------------syflsylsiwilammimmsfyvkdhksf--pevflglgvgmlifllvsfgtsdl-lmyyiafettlipifllvmgwgyqperisasyfllfytlaaslpllghlwlpkahveapvagsmilagvllklggygmvrvvpyielslsef-s--sflmsvslvggvtasvicirqtdckslvayssvahmalvllgvvinssvglagvvtimishglcssglfslv-gmiyermgtrs-iilirslitlaplstlwwflfais-nmaappspnllgeiylfissig-wwggssllvgglsfmagaynlflfvstqhgtdsflsnsmgdcsfrehlvlflhmapfillfpvlshliffe-w-flg-gss-----vnfsmiflldsmscfflavvlcisgnvvwysksymaldpnanrfillvl----gfvasmaililspnilsillgwdglglisyglviyypsk-ksssagmitvlsnrvgdvcillsiawfvsv-gdfnfsiwafvllaam-tksaqipfsawlpaamaaptpvsalvhsstlvtagvyllirfsfilg-et--csalllfisimtmfmsgvvaifeydlkkiialstlsqlgmmmfsisl-glyel-affhllthalfkallflcagilihgag-ntqdirsfggls--lnfplvtvcmnlanlslcgvpflagfyskdlivelasvrltylsf-vgpyggg--tsisvces--dyslvgpvvilsftslvsg-pilswlnfp--apvliflpvflkwgalf--fvgvsl--lvmlsgqfflltgtvfmvfmf--plvshpllmgliiliitfmiaatl-glgglsswlsyvlvlillggllvifiyisll-------------------------------------------------------------------------------------------------------------------------------------------------------------------------------------------------------------------------------------------------------------------------------------------------------------------------------------------------------------------------------------------------------------------------------------------------------------------------------------------------------------------------------------------------------------------------------------------------------------------------------------------------------------------------------------------------------------------------------------------------------------------------------------------------------------------------------------------------------------------------------------------------------------------------------------------------------------------------------------------------------------------------------------------------------------------------------------------------------------------------------------------------------------------------------------------------------------------------------------------------------------------------------------------------------------------------------------------------------------------------------------------------------------------------------------------------------------------------------------------------------------------------------------------------------------------------------------------------------------------------------------------------------------------------------------------------------------------------------------------------------------------------------------------------------------------------------------------------------------------------------------------------------------------------------------------------------------------------------------------------------------------------------------------------------------------------------------------------------------------------------------------------------------------------------------------------------------------------------------------------------------------------------------------------------------------------------------------------------------------------------------------------------------------------------------------------------------------------------------------------------------------------------------------------------------------------------------------------------------------------------------------------------------------------------------------------------------------------------------------------------------------------------------------------------------------------------------------------------------------------------------------------------------------------------------------------------------------------------------------------------------------------------------------------------------------------------------------------------------------------------------------------------------------------------------------------------------------------------------------------------------------------------------------------------------------------------------------------------------------------------------------------------------------------------------------------------------------------------------------------------------------------------------------------------------------------------------------------------------------------------------------------------------------------------------------------------------------------------------------------------------------------------------------------------------------------------------------------------------------------------------------------------------------------------------------------------------------------------------------------------------------------------------------------------------------------------------------------------------------------------------------------------------------------------------------------------------------------------------------------------------------------------------------------------------------------------------------------------------------------------------------------------------------------------------------------------???????????????????????????
Bivalvia                      aaagattaagccatgcatgtaaaccgcg-aatggctcattaaatcagttatggttcctgtggtaattctagagctaatacatg---a-agc-acggctctgaccgc-gtttattag-atcaaaaccagttggtg-agactgga-taactttgtgctgatcgc-a----cggcc--tcgcgcc-ggcg-acgtatctttcaaa-tgtctgccct-atcaactttcgatggtacgt-gatatgccta-ccatggttg-taacgggtaacggggaatcagggttcgattcc--ggagagggagcatgagaaacggctaccacatccaagg-aaggcagcaggcgcgcaaattacccactcctggcacgg-ggaggtagtgac-gaaaaataacaatctttcgaggccccgtaattggaatgagtacactttaaaccctt----taacgagg-atctattggagggcaagtc-tggtgccagcag-ccgcggtaattccagctccaatagcgtatatt-aaagttg-ttgcagttaaaaagctcgtagttggatctcggtttactttgaaaaaattagagtg--ttcaaa-gcaggcgcctgaat-aatggtgcatggaataatggagtaggacc-tcggttctattttgctgg---ttt--tcggag-ctcgaggtaa-tgattaagagggact-gacgggggcatt--cgtattacggt-gttagaggtgaaattcttggatcgccgtaagacgaactactgcgaaagcattt-gccaagcatg-ttttc-attagtccagaacgaaagtcagaggttcgaa-gacgatcagata-ccgt-cgtagttctgacca-taaacg-atgccaactagcgatccgccggagttcaatgac-tcggcaggcagcc--cccgggaa----acca--aag-tttttgggttccggggg-aagtatggt-tgcaaagctgaaacttaaaggaattgacggaaggg-caccaccaggagtggagcctgcggcttaatttgactcaacacggg-aaaactcacccggcccggacactgtaaggattgacagattgagagctctttcttgactcggtgggtggtggtgcatggccgttcttagttggtggagcgatttgtctggttaattccgataacgaacgagactctagcctactaaatagttcgacttcttagagggac-aagtggcgagcaataacaggtctgtgatgcccttagatgttcggggccgcacgcgcgctacactgaaggaat-cagcgtgtcgggtaa---cccgttgaacctcct--tcgtgctagggattggggcttgtaattcttccccatg-aacgaggaattcccagtaagcgcgagtcataagctcgcgttgattacgtccctgccctttgtacacaccgcccgtcgttactaccgattgggcgttttagtg-agcgcctcggaaaaag---acgcgcaaacttgaacgcctagaggaagtaaaagtcgtaacaaggtacccgctgaatttaagcatatcactaagcggaggaaaagaaactaactaggattcccctagt-aatggcgaatgaagcgggaagagctcag-caccgaatcccgcagccttgcctaggtcctcctgatcggggcc--tctcccagagcgggtgtcaggcctttaccggagtcgggttgtttga--gaatgcagc-ccaaagcgggt-ggtaaactccatctaaagctaaataccgg-cacga-gtccgatagcggacaagtaccgtgagggaaagttgaaaaga-actttgaagagagagttcaa-gagtacgtgaaac-cgcttagaggtaaa--cgggtggacccgacccgtcttg-aaacacggacc-aaggagtctaacatgtgcgcgagtcatgggggagcg-tacacgttgggacccgaaagatggtgaactatgcctgagtaggacgaagccagaggaaactctggtggaggtccgtagcgattctgac-gtgcaaatcgatcgtcaaac-ttgggtataggggcgaaagactaatcgaaccatctagtagctggttccctccgaagtttccctcaggatagctgggttttatccggtaaagcgaatgattagaggccttggg-gacgaaacgacctcaacctattctcaaactttaaatgggtaagaagtcgggccacttttggtaagcagaactggcgctgtgggatgaaccaaacgttcggttaaggtgccaaacacgga-cgctcat--cagataccat-aaaaggtgttggttgata--cagaca-gcaggacggtggccatggaagtcggaatccgctaaggagtgtgtaacaactcac--ctgccgaatcaactagccctgaaaatggatgcagatcttggtgg-tagtagca--aatattcaa------acg-------agaactttgaag-actgaaggggagaagggttccatgtgaacagcagttgaacatgggtcagtcggtcctaaaacgcaaa-cgaactcggaga--cgtcggcggaagtcc-cgggaagagttctcttttcttcttaagggacaggcct--ccctggaatcggtttgcccggagatag--ggacgtcgatcccgcaaagcaccgcggctcttgcggtgt-----ccggagcacttccgtcggcccttgaaaatccgagggagacacggtga-ctttcgtgccggaccgtacccatatccgcagcaggtctccaaggtgcacagcctctagtcgat-agaac-aatgtag---gtaagggaagtcggcaaattggatccgtaacttcgggaaaaggattggctctaagggctgggccggtcgggcagaactggtacggaccaggggaatccgactgtctaattaaaacaaagcattgcgatggccgtcacc---cggtgttgacgcaatgtgatttctgcccagtgctctgaatgtcaaagtgaagaaattcaatcaagcgcgggtaaacggcgggagtaactatgactctcttaaggtagccaaatgcctcgtcatctaattagtgacgcgcatgaatggattaacgagattcccactgtccctatctactatctagcgaaaccacagccaagggaacgggctt--ggcagaatcagcggggaaagaagaccctgttgagcttgactctagtccgactttgtgaagagacatgagaggtgtagcataggtgggagaaataccactacttttatcgtttctttactt-attcagttaagcggagagcatccgctctgaagacagtgtcaggcggggagtttgactggggcggtacatctgtcaaaaggtaacgcaggtgtcctaaggtgagctcagtgaggacggaaacctcacgtagagtaaaagggcaaaagctcacttgattttgattttcagtacgaatacagaccgt------gaaagcgtggcctatcgatccttttgac-tttaagagttttaagcaagaggtgtcagaaaagttaccacagggataactggcttgtggcagccaagcgttcatagcgacgttgctttttgatccttcgatgtcggctcttcctatcattgtgaagcagaattcacca-agcgttggattgttcacccactaatagggaacgtgagctgggtttagaccgtcgtgagacaggttagttttaccctactgatgacaa---gtcgttgcaatggtaatcctgctcagtacgagaggaaccgcaggttcagacatttggtttatgtgcttggctgataagccaatggtgcgaagctaccatctgagggattatgactgaacgcctctaagtcagaa---------------------------------------------------------------------------------------------------------------------------------------------------------------------------------------------m-cddkvaa-lvvdngsgmckagfagndapravfpsivgrprhqgvmvgmgqkdsyvgdeaqskrgiltlkypiehgivtnwddmekiwhhtfynelrvapeehpvllteaplnpkanrekmtqimfetfnapamyvaiqavlslyasgrttgivldsgdgvthtvpiyegyalphailcldlagrdlsdnwmkiltergysftttaereivrdikeklcyvaldfeqemstaassssleksyelpdgqvitignerfrcpeslfqpsflgm-esagihettynsimkcdvdirkdlyantvlsggttmfpgiadrmqkeitalapstmkikiiapperkysvwiggsilaslstfqqmwiskqeydesgpsivhrkcfglklsgfplvmsglfmmilmlnlsgnf-pfff-pvsgqfvfgfsfalsiwtclvlssl-lcsfeqglmslvp-t-gcplilvpfmvvvelisgmlrpltlvlrltlnlgagkviltmcsselvvgwlnssslitgvggikgllmgggvfgaaevaiaciqcy-ifcvllclytedh---------------------------------------lln--snqsvvipeg-ltgkvrsrkvtitgprgtlvrefrhlavdismpk-sn--t-iqvekwfgkrkelaavrtvcshienmikgvtkgylykmrsvyahfpinv--vlldngtaveirnflgekfnrkvsmlsgvtikasta---kdefllegndielvsrsaaliqqsttvkdkdirkfldgiyvs--------ek---------------------------------------------------------------------------------------------------------------------------------------------------------------------------------------------------------------------------------------------------------------------------------acigawhpsrvqftvaragqkgyhhrteinkkiynpliekrp-rnfgigqdiqpkrdlsrfvrwpkyirlqrqkavllrrlkvpppinqf--rqaldrqtatqvfrllekykpetkqqkrlrlkaraeerad-g-kdd-kptkrppv--vrsgintvtnlve--qkkaqlviiahdvepleiviflpalcrkmgvpycivkgkqrlgrvvhrktctslaittvnpedksqlnkcveavktnfndraeeirkhwgggvm-gnks???????????????????????????????????????????????????????????????????????????????????????????????????????????????????????????????----------------------------------------------------------???????????????????????????????????????????????????????????????????????????------????????--??????????????????????????????????????????????????????????????????????????????????????????????????????????????????????wgrvirsqrkg-pgsvfkartrnkkgraafrpvdfaerhgyikgcikdiihdsgrgaplakvvfrdpyr-fkqrmetfvaaegmytgqfvycgkkaslqignilpvgvmpegtivcsleektgdrgrlakasggyatvishnpdtkksrvklpsgr?ksypiskqsygwnciwwwty?qthvkgwscilqiqgkeklla?sswcgyepr?aspwvggnhqhigkastvrrdtsagrkvgliaarrtgrirgm---gisrdkwhkrrktggrmtqmrkkrkfelgrppantklg----t----qrihtvrtmggnkkyralrldqgnfswgseaiarktriidvlynasnnelvrtktlvksavvsidatpfrqwyeahyakplgrkk--nvkl--te-qee-gvln-------kldkaskklvkkyqerqki--akveqgldeqfsasrvmaklssrpgkcgra-dgyilegkelefymkkik-tkkgkkktrklrghvshghgrigkhrkhp--ggrgnaggqhhhrinfdkyhpgyfgkvgmryyhktlnkfhcpavnierlwslvseqtrqvy-kdkkd-kapv-idvvragyykvlgkgh-lpkqpmivkarffsreaekkinsvggtcvlvakkrrtfrkyayrgvdldqlldms---------neqlmelfpcrirrrlskglkrkpmalikrlrqakkeagpl-ekpevvkthlrnmiivpemigsiigvyngktfnqveikpemighylgefsitykpvkhgrpgigat-hssrfiplkmvr---yatep--dnptksakargsylrvhfkntretaqavkhmhvkratrylknvmgmk--ecvpfrrfnhrigrtaqakqf-kt--tqgrwpkksaefllqllknaesna---eykgldvdhlviehimvneapkmrrrtyrahgrinpymsspchievilaereiavpkm--alilpek--fqhilrimntnidgrrnimfamtaikgigrryanvvckkadvditkragelseeeiekvitimsnprqykipdwflnrqkdvkdgkfsqvmsnaldnklredlerlkkirnhrglrhywg----mppkfdptaitvvcvravggdcpatsalapkigplglspkkvgddiakstadwkglkitvkltvqnrqakcevvpsaasllikalkepprdrkkvkhvkhngnitfeevikiarq----------------------------------------------------asdtegmdiytalqevlktslihdglarglhecakaldkrqahlcilanncdepayvklvealct--ehginllkiddskklgewaglckidregkarkvvgcscvvvkdygke--sqaldvlheyfrmkvlgelkeykvigrslp------pplyqmkifaqdkctaksrfwyfvsqlrkmkkmsgeilsvqqvyekkpvkvknigiwlryvs-rsgihnmyreyrdltaagavtqcyrdmgarhrarastiqiikveev-aaskcrrnnvkqfhnskirfp-lt--hrihr-rl-nrprfttsrphtytidcthpv-edgimd---vvsfekflqerikvngkts-nmg----tn-vv--lern-knkvnlts-diafskrylkyltkkylkknnlrdwlrvvasskd--syelryfqi??????????????????????????????????????????????????????????????????????????????????????????????????????????????????????????????????svqvygrkktatavahck----rgsglikvngrpldllepqvlryklqepvlllgk-ekfagvdirvrvkggghiaqiyairqaiskslvayyqkyvdeaskkeikdmlisydrtllvadprrcepkkfggpgpraryqksyrtirtrkfmtnrllcrkqmivdvlhpgk-atvaktdvreklarmyktt-pdvifcfgfktkfgggkttgfgliydsldfakkfepkyrlirhgvae-----------------------------------------------------------------------------------------------------------------------------------------------------------------------------------------------------------------------------------------------------------------------------------------------------------------------------------------------------------------------------------------------------------------------------------------------------------------------------------------------------------------------------------------------------------------------------------------------------------------------------------------------------------------------------------------------------------------------------------------------------------------------------------------------------------------------------------------------------------------------------------------------------------------------wlwstnhkdigtlylysgvwgglfgaslslmirmqlghpga-vf--lk-sdwfynvvvtthalmmiffavmpiligafgnwlipllvggkdmiyprmnnlsywlspnalyllmlsfst-dkgvga----gwtiypplsvypyhsg-psmdvlivslhlaglsslvgainfastnknmpvl-emkger--aelyvlsisvtavlliisipvlgggitmilfdrnfnttffdpagggdpvlfqhlfwffghpevyililpafgvmskvimhcsgkeavfgligmvyamigigglgcmvwahhmftvglnvdtrgyfstatmviavptgvkvfswlatmag-skfkmkpaay-wstgflflftvggltgvllssasmdvslhdtyyvvahfhyvlsmgavfgvfcglnhwlpnfvgvcfnkkwskahfmamffgvnttffpqhflglsgmprrymdyadiyahwhwvssygsavsfgslmyfkfllwealvsqsryfgdivhgelgkdlfryhgfvmmvavavlvfvmymgcvil-ftkfsyrhf---lnrq-rlefwwtivpmlmlvglwfpsminlyymeev-krp-rwnfkaigkqwywsyefcrtidsymedqqetfskggyrll-dvdnrmvapadvqmtafvsssdvlhsfalpkllikvdaipgrinrlpmkasqcsiiygqcseicgvnpsfmpiviefisryyvpgpspwpffvaisangmavglilwlh-rtpsfllmgmsl----vcmllstfs--wwrdliregdi-gfhtrfviksfrdgvalfilsevmffftff--wtffhnalspscelgmrwpppgirtpnpsstslfetgllissglfvtqahksmrlkdydvgpfiglvvtivcgtvfflvqlreyywnsytiadsvygsvfylltgfhgmhvvvgtiwlmvslvrlwrgefssqrhfgfeaciwywhfvdvvwvalwclvyvwfggrstnklvkimndsfydlpcpvnlnawwsfgsmlglclviqllsglllsahytahedmafdsvvhimrnvekgwmlrnihangssmfficiyahiarglyygsyl--dktvwyfgvhlflltmaeaflgytlpwgqmsywgatvitnmlsvipvvgesmlryvwggwtvcnatlkrfytlhfllpfvmvavvflhlfflhekgsnnplgie-sgtmc-vpfhpfytikdlfgyvcfsfffmylvc--vdpellgnhlnywpanpm-----ktpihvqpewyfmfayailrsiphkaggvyvmflsivvlyliptlhtgkyrslcfyplnqvvfwvlvgsfisltwigarpv-repyiilgsvfq-lfislvycwtpflygcemnyl-------------------------------------------------------------------------------------------------------------------------------------------mg-kekihinivvighvdsgkststghliykcggidkrtiekfekeaaemgkgsfkyawvldklkaerergitidialwkfettkyyvtiidapghrdfiknmitgtsqadcavlivasgtgefeagissngqtrehallaftlgvkqmivgvnkmdnteppysearfmeiqkevssylkkigynpkcvafvpisgwhgdnmiessekmgwykgwaierke-----gnasgktlfeald-silppsrptdkalrlplqdvykiggigtvpvgrvetgiikpgmvvtfapanistevksvemhheslpealpgdnvgfnvknvsvkeirr-gmvcgdskndppkgaksfvaqviilnhpgeikngyapvldchtahiackfveikekidrrsgkkleefpkf---iksgdagivdmtpskpmcvesfqtyaplgrfavrdmrqtvavgvikevtkaepaigidlgttyscvgvfqhgkveiiandqgnrttpsyvaftdterligdaaknqvamnpvntvfdakrligrkfddatvqsdmkhwpftvvn-daskpkvtvdykgetktffpeeissmvlvkmketaeaylgklvnnsvitvpayfndsqgqatkdagtisgmnvlriineptaaaiaygldkkv--ggernvlifdlgggtfdvsiltikdg-ifevkstsgdthlggedfdnrmvnhfiqefkrkhk-kdisenkravrrlrtacerakrtlssstqasveidslfegvdfytsitrarfeelnadlfrgtmepvekalrda-------kldkaavheivlvggstripkiqkllqdffqgkelnksinpdeavaygaavqaailsgdkseevqdlllldvtplslgietaggvmtalikrnttiptkqtqtfttysdnqpgvliqvyegeramtkdnnllgkfeltgippaprgvpqievtfdidangilnvsavdkstgkenkititndkgrlskeeiermvndaekykaedekqkdritaknslesysfnmkqtvedeklkdkisesdkkeimdkcdeiikwldannlaekeefehkqkelegvcnpiitklyqsaggapmv--wmkflgvllmsmgcfvifrmnkhllclfvglemmslgll-fvthvflmnqfw----lillilclavceasiclallvmvmrlcgddlmssllsdgs--------------------------------------------------------------------------------------------------------------------------------------------------------------------------------------------------------------------------------------------------------------------------------------------------------------------------------------------------------------------------------------------------------------------------------llavgfytllerkilaiimirkgpskvsymgilqpfsdagkllckefivptranvgpfilapalmlaisllgw--llypyksaevfyvfgvilfmvitsvsvygvmmsgwasnskysllgavramaqsisyeipmgfiffcvvlcsgvfmfqeisvfqqslf--ffflplcvvmlvwmlcmlaetnrapfdfvegeselvsgynveysgggfavmfiaeyssillffmmvfaiffvvvraslprlrydklmnlcwtvllcvmltvsseelvgvwlglelnlygflvimn---pdghyspepc----------vkyfvvqstgsilmlvgfv---------slmeqhv------------------vsglvmstagtvlksgvfplhswvpsiiknsswlasglmltwqksgplvflsmilpsgavgglnqnsvrvmsayssfvhts-wml-lglawss----vvfvgyfavyslsvglffygcslmnkmsmg---------sqlssaasgmgllmlmgmppflgflakvlvf--lmsgspvivacim---gsvislkfyidffysmvmks-mglsvvfvcivcclftglfmmlsekrgldrekcspyecgfep-igsarspfsirfflvavlfvvfdvevvllmpfaymffy-gksvlgilsssgfllilfvglyheyregslewmglmitltlfvailsylssakvsr------kasfnlmvisislilvmsfsvssf-fffffffesvlapllllivgwgyqperlqaggymviytvfgslfflfhlwlpkahveapvagsmllagvvlklggygllrfmlvmqvslssvff--vlllsvnlaggfyaglacvrqvdlkclvayssvahmslvllgvlsntllgvmgaiiimvghglcssglfsyv-naiykmshsrl-lvmnkggllfcpvlvlmcfllsss-nmaappslnlfgeilvfgvggw-msgaflfilglmsfisacfslylygscshgkglmhseslnlsslcdvfvllshwvplnflf------ylle-vpvwe-snc-----lsfsfsflldnvsmifvgtvlvisgsvatyckwymaeelyynrfmglvw----lfvlsmvfmilvpnlvmlligwdglgltsfllvayyqnn-kslsaamltaltnrigdvlvlisisiflse-ggw----liyvvfagm-tksaqmpfcawlpaamaaptpvsslvhsstlvtagvylvlrsfyiis-snpyvtqvlmilslftlvlagssavfafdlkkvialstlsqlslmmfsisi-llpsv-affhlvthavfkallflgaggvihsnq-siqdirglsslw--qglpvsmgamsvaivslsgapfmsgffskdlmielssarivfsvm-lgsnyvn--nstlrine--hlnvqtpflslyigaiilg-vvlgskmes--fgfvvvlenyeslmvffipfaglilwrgvisksvmimcvslmsvfsiv--liakqpislglvllsgsmiacvei--alevssllgfllfltyvsgvmvlflyvlsi---------------------------------------------------------------------------------------------------------------------------------------------------------------------------------------------------------------------------------------------------------------------------------------------------------------------------------------------------------------------------------------------------------------------------------------------------------------------------------------------------------------------------------------------------------------------------------------------------------------------------------------------------------------------------------------------------------------------------------------------------------------------------------------------------------------------------------------------------------------------------------------------------------------------------------------------------------------------------------------------------------------------------------------------------------------------------------------------------------------------------------------------------------------------------------------------------------------------------------------------------------------------------------------------------------------------------------------------------------------------------------------------------------------------------------------------------------------------------------------------------------------------------------------------------------------------------------------------------------------------------------------------------------------------------------------------------------------------------------------------------------------------------------------------------------------------------------------------------------------------------------------------------------------------------------------------------------------------------------------------------------------------------------------------------------------------------------------------------------------------------------------------------------------------------------------------------------------------------------------------------------------------------------------------------------------------------agtctgtaggagggtttgattatggccttaaatttatagacaaaatgcttctcatgattctaaatgcgggcttgaacagattaaggataagttcaacatcagtggggaaaattggttaataaaggaaactttaacccagctttttgataatttcggggttaattgatgaatgccagcagccgcggttagattcagttcgaatataaatttaagc-------------------------------------------------------ggattggttagagtcaatg------------ttgggtctataaaactataaaaaaactataggtgcagtgtaatgttaacggttttttgtggttatattcctgaagttttagtgagtttct------------------------------------------------------------------------------------------------------------aacgaatctatgaagtgaaaccaggattagataccctgttatccatagtttaaaacagaag---------------------------------------------ttcctcttaactaaacatt-tggttgtcaaagag------aaataaataggcggtgtctgagatagaaaacaggggatcctgggtgttaa-aggataacccacctacatttgagccttgtctt----------------------------attagtgcgtgtgtatggttgtttactctaatatggtgagtgtccgggtaaaaattttggt----------------tattgctaaagttagggtttattttattagttaagtttggtaaaataagttagctttagctagatgcagctagtagaaggggtttattcccctttgtagcacagcttcaaaaataattcagattgacatgcagcttatgataaggttaatctgggatacagttgcagcttaagcaatagttttaaatttaaactattaagtagtataaataatctaacgaataaggtaagaaaac-----------------ttgactttgaagaaggacttgtaagtaa-gggttgaaaataaaaccgccctgaatac---------aatcagatgagtactaatcgcccgtcg------------ctcgcg-gggaaacctgtgaaaagtcgtaacaaggtagcagtaacggaagttgttgctaggctataat---------------------------------------------atgttgtaaacggcggcgtt-aacgtgagcgtcctaag-g------------------tagcgcgataatttgcttttcaattgaaggatggt-------atgaaagggttaacgaagaaggtgctgtgtcta---aaaattcaatttaaactaactttaaggtgaag-----aggcctttatgtaaaagaaggacgacaaga-cc--ctatgaagctttatct---------------------------------taattggagctctcaggctctta---------------------------------------------------------------------tacgattttgatgggagatcag----------------------tagaaagaagtcttctactatca-----------------------------------tattaatcttactagtatttcctaactttatatgtgtggc----------------------------------------------------------------------tagctactctagggataaca------gcgcaatttctcccgaaagatggtattggagg-ggaagattgcgacctcgatgttggctttagatatcctagagg-cgtagaagcttctg-atggtgggtctgttcgccctttaaaatctaacatgagctgagttcagaacggcgtgagctagtt???????????????????????????
Annelida                      aaagattaagccatgcatgtagaccgcg-aacggctcattaaatcagtcaaggttcctgtggcaattctagagctaatacatg---c-gac-cgagctctgaccgc-atttatcag-cacaagaccaactggtg-actctgga-taactattagcagatcgc-a----cggcct-tcgagcc-ggcg-acgcatctttcaaa-cgtctgcctt-atcaactgtcgatggtacgt-gacctgccta-ccatggtcg-taacgggtgacggggaatcagggttcgattcc--ggagagggagcatgagaaacggctaccacatccaagg-aaggcagcaggcgcgcaaattacccactcctggcacgg-ggaggtagtgac-gaaaaataacaatcttacgaggccccgtaattggaatgagtacactttaaatcctt----taacgagg-atccattggagggcaagtc-tggtgccagcag-ccgcggtaattccagctccaatagcgtatatt-aaagttg-ttgcagttaaaaagctcgtagtcggatctgagtttactttgaagaaattagagtg--ttcaag-gcaggcgcctgaat-ggtggtgcatggaataatggaacaggacc-ccggttctattctgttgg---tct--ttggag-ctcgaggtaa-tgatcaagagggacg-gacgggggcatt--cgtattgcggt-gtgagaggtgaaattcttagatcgccgcaagacgggctgctgcgaaagcgttt-gccaagaacg-ttttc-attgatcaagaacgaaagtcagaggctcgaa-gacgatcagata-ccgt-cctagttctgacca-taaacg-atgccgactagcaatctgccggagttgcatgac-ccggctggcggct--tccgggaa----acca--aag-tctttgggttccggggg-aagtatggt-tgcaaagctgaaacttaaaggaattgacggaaggg-caccaccaggagtggagcctgcggcttaatttgactcaacacggg-gaaactcacccggcccggacactgtaaggattgacagattgagagctctttcttgattcggtgggtggtggtgcatggccgttcttagttggtggagcgatttgtctggttaattccgataacgaacgagactctggcctattaaatagttcgacttcttagagggac-aagtggcgagcaataacaggtctgtgatgcccttagatgttcggggccgcacgcgcgctacactgaagcaat-caacgtgtcgggcaa---cccgctgaacctgct--tcgtgatagggactggggcttgcaattgttccccacg-aacgaggaattcccagtaggcgcgagtcatgagctcgcgtcgattacgtccctgccctttgtacacaccgcccgtcgctactaccgattgaatggcttagtg-agatcctcggaagaag---acgatcgaacttgatcatttagaggaagtaaaagtcgtaa------------------------------------------------------------------------------------------------------------------------------------------------------------------------------------------------------------------------------------------------------------------------------------------------------------------------------------------------------------------------------------------------------------------------------------------------------------------------------------------------------------------------------------------------------------------------------------------------------------------------------------------------------------------------------------------------------------------------------------------------------------------------------------------------------------------------------------------------------------------------------------------------------------------------------------------------------------------------------------------------------------------------------------------------------------------------------------------------------------------------------------------------------------------------------------------------------------------------------------------------------------------------------------------------------------------------------------------------------------------------------------------------------------------------------------------------------------------------------------------------------------------------------------------------------------------------------------------------------------------------------------------------------------------------------------------------------------------------------------------------------------------------------------------------------------------------------------------------------------------------------------------------------------------------------------------------------------------------------------------------------------------------------------------------------------------------------------------------------------------------------------------------------------------------------------------------------------------------------------------------------------------------------------------------------------------------------------------------------------------------------------------------------------------------------------------------------------------------------------------------------------------------------------------------------------------------------------------------------------------------------------------------------------------------------------------------------------------------------------------------------------------------------------------------------------------------------------------------------------------------------------------------------------------------------------------------------------------------------------------------------------------------------------kh-ikgfnsfivalfiiiinmnlmgll-pavf-sysshllftlsfglplwlalimsai-vfnpyswvagllp-g-gaphwlnpflviietisisvrpltlsfrlaanmsaghivltligtycaasafss---ivglfvlisiqmgyimf---emgiciiqsy-ifclllslysddhm---phlspmnwiivpif--miitlllmmiimwwqflpq?????????????????????????????????????????????????????????????????????????????????????????????????????????????????????????????????????????????????????????????????????????????????????????????-----------------rkfsaprhgslgflpkkrarrhrgkvkafpkddqnkpchltaflgykagmthvvrevdrpgsktnk-keiveavtivetppmiivgvvgyidtprglrtfktifaehlseeckrrfyknwyrsk-kkaftkyakkwsd--gkkeiskdfakmkky---csvirvightqmkll----kk-rqkkahvmeiqvngg-tipqkvdwareqlekqvpvtqifaqdetidiigvtkgkgykgvtsrwhtkklprkthkg-------lrkvacigawhparvgfsvarggqkgyhhrteinkkiynplfekrp-knfgigqdiqpkrdlsrfvrwpkyirlqrqkailyqrlkvpppinqf--tqaldrqtatqlfrlldkyrpeskqekkarlmaraetkak-g-ked-tptkrppv--vrsgintitslve--nkkaqlviiasdvepveivlflpalcrkmgvpycivknksrlgrvvrrktvtclaltsvhpedrtslnklveavktnfnerhdeirkhwgggvm-gaksmstlrlqkrlaaavlkcgknkiwldpnetneianansrqnirklikdgliirkpvavhsrarvrkntearrkgrhtgtgkrkgtanar---mp---qkilwmrrmrvlrrllkkyreakkidrhlyh-elylmckgnwfknkrnlmefihkkkaekara-kmlndq----------------------????????????????????????????????????????????????????????????????????????------????????--??????????????????????????????????????????????????????????????????????????????????????????????????????????????????????mgrviraqrkg-agsvfkchskhrkgaarlravdfaerhgyikgvvrdiihdpgrgaplakvafrdpyr-yklktetfvasegmytgqflycgkkatlqignilpvgqmpegtviccmeeksgdrgriarasgnyatvvshnpdakksrvklpsgakkvipstnramvgivagggridkpmlkagrayykykakrncwpkvrgvamnp-vehphgggnhqhigkastvrrdasagkkvgliaarrtgrlrgm---gisrdkwhkrrktggrqnplrkkrkfelgrpaantkig----p----krvhtvrtrggntkyralrldtgnfswgseaqtrrtriidvlynasnnelvrtktlvknaiiqvdatpfrqwyeshytlplgrkk--gvkl--se-aee-avln-------k--krskkiqkkyndrkkl--akveqvleeqfatgrllaclssrpgqtgra-dgyvlegkelefylkkir-arkgk????????????????????????--?????????????????????????????????????????????????????????????????????????????????????????????????????????????????????????????????????????????????---------????????????????????????????????????????????????????????????????????????????????????????????????????????????-????????????----?????????????????????????????????????????????????????------------------------?????????????????????????????????????????????????????????????????????????????????????????--?????????????????????????????????????????????????????????????????????????????????????????????????????????????????????????????????????????????????????????????????????????????????????????????????????????????????????????????????????????????????????????????????????????????????????????????????????????????????????????????????????????????????????????????????????????????????????????????????????????????????---------------????????????mkargqlkeykvigrmvp------pplyqlrifapdpitarsrfwyfcamlrkmkktqgevvlcqqvherrpsviknfgiwlryds-rsgthnmyreyrdlttasavtqcyrdmgarhraracniqimrvevi-paakcrranikqfhdskikfp-lp--hrisk-rl-htprfttkrphtftvdcthpv-edgimd---csnfekflqerikvngktn-nlg----kn-vs--iire-kskvevns-dipfskrylkyltkkylkkhnlrdwlrvvaanke--ayelryfqi?????????????????????????????????????????????????????????????????????????????????????????????????????????????????????????????????????????????????????????????????????????????????????????????????????????????????????????????????????????????????????????????????????????????????tlrtrkfltnrllcrkqmvvdvlhpgr-atvakteireklarmyktt-pdvifafgfrtqfgggkttgfaliydsldfakkfepkyrlcrhglme----------------------------------------------------------------------------------------------------------------------------------------------------------------------------------------------------------------------------------------------------------igakfwevisdehgidptgty-----hgdsd-----lqlerinvyyneatggkyvpravlvdlepgtmdsvrsgpfgqifrpdnfvfgqsgagnnwakghytegaelvdsvldvvrkeaescdclqgfqlthslgggtgsgmgtlliskireeypdrimntfsvvpspkvsdtvvepynatlsvhqlventdetycidnealydicfrtlklttptygdlnhlvsatmsgvttclrfpgqlnadlrklavnmvpfprlhffmpgfapltsrgsqqyraltvpeltqqmfdaknmmaacdprhgryltvaamfrgrmsmkevdeqmlnvqnknssyfvewipnnvktavcdipp--------rglkmsatfignstaiqelfkriseqftamfrrkaflhwytgeg----------------------------------------------------------------------------------------------------------------------------------------------------------------------------------------------------------------------------------------wffstnhkdigtlyfifgtwsgllgtsmslliraelgqpgs--l--lg-sdqlyntivtahaflmifflvmpvmiggfgnwlvplmlgapdmafpqlnnmsfwllppslslllssaav-ekgvgt----gwtvypplssniahag-psvdlaifslhlagvssimgalnfittvinmrsk-glkler--vplfvwsvvitavll?lslp?l?gaitmlltdrnlntaffdpagggdpilyqhlfwffghpevyililpgfgmvshivahysnkmeafgtlgmiyamlgigilgfivwahhmftvgmdvdtrayftaatmiiavptgikvfswlatiyg-srvkyeapml-walgfiflfttggltgimlanssidiilhdtyyvvahfhyvlsmgavfaifggfvhwfplftglnlharwakthfaimfigvnatffpqhflglsgmprrysdypdammkwnvvssmgsmlsfvglllfifmlwealtsqqiafqd-aatpimtmliafhdhamlviimvltfvtyamtslm-inkytcrnv---yeaq-sietiwtvlpafillflalpslqllyltdei-vep-gvtvkaighqwywsyeyt--fdsymvntnd-lnegqfrll-evdnrvvlpmnievrvlvsaadvihswtvpalgvkadaipgrlnqlsfvirrpgifygqcseicganhsfmpiaveav-pfhlvefspwpltgslgafaltvgltawfh-g-ygltcmimgl----iiigltmvq--wwrdvireglfmghhtsyvnkglrwgmilfiasevlfflaff--waffhsslaptpelgcswpptgvtpinpfsvpllntavllasgvtvtwahhslmegarpesi-qaltltvilggyftflqlleyiespftiadsvygatffvatgfhglhviigssfltvclgriimhhfstshhfgfeaaawywhfvdvvwiflylciyww-garkthpgikiangalvdlpapgnlsiwwnfgsmlgvclviqiltglilsmhysphtdlafssvthimrdvnygwilrymhangaswfficiylhiargiyygsyl--yvetwnigvilvvlvmatafvgyvlpwgqmsfwgatvitnllsaipyigpmlvewvwggfavdnatlnrffalhfllpfvvmamsilhllflhqtgsnnplgik-smmnm-vpfhmyytfkdivgftvllmtltfial--ffpnilgdadnfipanpl-----vtpihikpewyflwayailrsipnklggvvamftaililftlplmakqkirglsfypigqcmfwllavntvmltwiggqpv-eypyeglgqvftafyfv-lhisiptsaqlwdk-m-------------------------------------------------------------------------------------------------------------------------------------------------------------------------------------------------------------------------------------------------------------------------------------------------------------------------------------------------------------------------------------------------------------------------------------------------------------------------------------------------------------------------------------------------------------------------------------------------------------------------------------------------------------------------------------------------------------------------------------------------------------------------qrqatkdagtisglnvmriineptaaaiaygldkk---egeknilvfdlgggtfdvslltidng-vfevvatngdthlggedfdqrvmehfiklykkksg-kdirksnraiqklrrevekakralsaqhqarieiesfyegedfsetltrakfeelnmdlfrstmkpvqkvmeda-------dlaktdideivlvggstripkiqqlvkeyfngkepsrginpdeavaygaavqagvlsge--edtgdlvlldvnpltmgietvggvmtkliprntviptkksqifstasdnqptvtiqvfegerpmtkdnhllgkfdltgippaprgvpli------------------------------------------------------------------------------------------------------------------------------------------------mttwmtli-tpilvilsitcvilqrqhllmallaleamilalii---mmivilstswsm-fiivmltfgaceasl---------------------------------------------------------------------------------------------------------------------------------------------------------------------------------------------------------------------------------------------------------------------------------------------------------------------------------------------------------------------------------------------------------------------------------------------------------llsmafftllerkilgyiqlrkgpnkvsimgipqpmadalklftkelnlptsanvipfiatpmlalflalmlw--slypyysspcmmtysimlflcissmnvyttlfsgwasnskysllgalrsiaqtisyevsmalviltpmimlttlslnlfmkln-s-f--mfglmlwpllvtwfitslaetnrtpfdlaegeselvsgfnteyssgtfalifmaeymniiamlttlvsvlfiwargayprmrydklmsltwkqflpmtlvlssnnwlllwmgmelnllsfvplias--sqlfqeteas----------vkyfiiqaigsgvmlmagvmsmsaps--s--almk------------------httslmfllsmvvklgmapchqwlphvmssmswlmclvlstwqkvsplmmlntitphgglgganqsqmrallayssighmg-wml-maiqfss----sifslyfmtyliitsslmlmmfnvssfnsnfnsniaq-msyisfammmimmfslgglppflgflpkwmiintmtakemflilitl-itgsllnlfyyfsmlf-------tiintliavifpiviifatlmlnksmqfnfekstpfecgfdp-hnsaripfslrffilavlflvfdieiallmpipssssl-paamk--ltvvllcgilliglyhewnegslewssmlimltlwiiplvvtasqki-hlked--smsfilyisalssvlilafsvshl-fsfyimfeasliptlliimkwgyqperlqasmylmmytitaslpllmhlwlpkahveapvagsmilaavllklggygmlrmmcliaptqaaf-k--milislslwggmitslicvrqqdmksliayssvghmslvmagilanipwgvwgamammishgllssamfaca-dmaystsnsrs-llmnkgvniamptmsmlwfimaaa-nmaappstnllaeimlitssti-ttklallplgimsftaaaysltlyvsmnhgpmnslnnp------------smfmtarnll-------ilve-wdmit-fss-----ftltlpiimdptsmifmstvltiatsvmqfaktymahdkssdrftilvl----lfvmsmmflilfphtitlllgwdglgvtsfvlviyynnp-kslgagmitaltnrigdvmllitialmvne-gqwsvtni-wimvaam-tksaqmpfsswlpaamaaptpvsalvhsstlvtagvyllyrfyplme-tfllfkplllmistmtmlmasasamaecdmkkiialstlsqvavmmftlsv-glpei-affhlithalfkallficagnmidihh-hsqdlrlmgnts--aqlpsisaaisianlalcgapfmagfyskdliieststrfsvyvl-mn-htcs--psaqysse--gvtqsfsvivlailaitgg-aftnwmfim--pvcepnfssgakalaplmvitgiil--giiastlltlntlvitlffsc--ltsmspvnlgvtvlmialtmstil-cmists-wfsfimfiiyvggmlvmfayfaal-----------------------------------------------------------------------------------------------------------------------------------------------------------------------atlgvevhplsfhtnrgvirfnvwdtagqekf-gglrdgyyiqgqcaiimfdvtsrityknvpnwhrdlvrvcen---ipivlcgnkvdikdr-kvkakaiv-fhrkk-nlqyydisaksn--------------------------------------------------------------------------------------------------------------------------------------------------------------------------------------------------------------------------------------------------------------------------------------------------------------------------------------------------------------------------------------------------------------------------------------------------------------------------------------------------------------------------------------------------------------------------------------------------------------------------------------------------------------------------------------------------------------------------------------------------------------------------------------------------------------------------------------------------------------------------------------------------------------------------------------------------------------------------------------------------------------------------------------------------------------------------------------------------------------------------------------------------------------------------------------------------------------------------------------------------------------------------------------------------------------------------------------------------------------------------------------------------------------------------------------------------------------------------------------------------------------------------------------------------------------------------------------------------------------------------------------------------------------------------------------------------------------------------------------------------------------------------------------------------------------------------------------------------------------------------------------------------------------------------------------------------------------------------------------------------------------------------------------------------------ttagtttgatcttggctatcatattgactataataaaatataatacatgcaatcccctgacaccccgtgagaccatatttaactcctaaaagaccctaaaattagataagaataatcctcaatctaagttcacgcctgcagtaaagtattttgccctaaatataacttatattacagatattata-----------------------ttaagtgttgacaaaattcgtgccagccgtcgcggttaaacgataaacacacgtcaataaacttcggaaatgcaatgatagatattaataattataatagtacaatatacatgataaaataaagctaatcactatcttataa-----------------------------------------------------------------------------------------------------------------------aacaaaaaaatgaacaaaaacaaggattagatacccttctatccctttcctccat---------------------------------------------------cctccgggcacta-cgaacacacgtttaaaacct------aaaccacttggcggcactttacgc---tattaggggaatctgtcctataactcgtcaacccac-----gttaaacccctctta----------------------------------------------------------------------ttatagatttcagcttgta----------------taccgccgtcgtaagcccgcattattttaaaatcgctggcaacacagggc-------------------------------------------------------acccctctgacgtcaggtcaatgtgcagcctattaataagt-------------------------tgagatgga-----ttacattaaacataaaacaggctaacaggaactacc-------------------------------tcctgttacaatatggacttaacagtaa-attgttaatagtatgaattattgaacacg-----caatttaaagtgtgcacaaatcgcccgtca-------------ctctcaccgaaaggggagataagtcgtaacatagtaggcgtaactgaagttgtgcc--------------------------------------------------------ttttattcaacggccgcggt-atcctgaccgtgcaaag-g------------------tagcataatcatttgctttttaattgaaggctagt-------atgaaaggacacacaaggataaagctgtctcacttaaattatctataaa--ctgatattcaggtgaag-----aagcctgaactataataaaggacaagaaga-cc--ctatagagctttactg------------------------------gccagagcatcccacttaata---------------------------------------------------------------------------ccagtttggttgggacaa-------------------------ccaaaagacattatcacctcttt--------------------------------------------------------------------------------------------ttgcgatattaaaatactcacccaataatgtataaaaaa--------------tagctaccttagggataaca------ggctaatcccattagagagaccacattgacaa-tgggggttggcacctcgatgttggcttagtgtt-actattaggcgcagccgcctaa--ccagttggtttgttcaaccattaaatcactacatgagctgagttcagaccggcgtaagccaggt???????????????????????????
[truncated: 1,348,900 more chars]
